# Supplementary material for: Identification of GUCA2A and COL3A1 as prognostic biomarkers in colorectal cancer by integrating analysis of RNA-Seq data and qRT-PCR validation
Source: Sci Rep. 2023 Oct 10;13:17086. doi: 10.1038/s41598-023-44459-y (PMC10564945; doi:10.1038/s41598-023-44459-y)
Supplement: Supplementary file 2 — Supplementary Tables. [file 41598_2023_44459_MOESM2_ESM.xlsx]

## Sheet: Table S1
Supplementary Table S1. Characteristics of individual studies for integrating analysis.
SRA ID	Samples (Cancer - Normal)	Platform	Data Type	Country	Year
SRP219837	5 Cancer - 5 Normal	GPL11154, Illumina HiSeq 2000	FASTQ, SRA	USA	2021
SRP301216	5 Cancer - 5 Normal	GPL16791, Illumina HiSeq 2500	FASTQ, SRA	China	2021
SRP344867	5 Cancer - 4 Normal	No access, Illumina HiSeq 4000	FASTQ, SRA	China	2021
SRP245232	3 Cancer - 3 Normal	GPL11154, Illumina HiSeq 2000	FASTQ, SRA	China	2020
TCGA	42 Cancer - 43 Normal		READ COUNT
Total Samples: 120 (60 Cancer - 60 Normal)

## Sheet: Table S2
Supplementary Table S2 . Statistics of colorectal cancer transcriptome mapping to human reference genome hg38.
SRA Study 1	Assay Type	Instrument	Library Layout	Library Source	PMID
SRP219837	RNA-Seq	Illumina Hiseq 2000	PAIRED	Transcriptomic	34059508
Run	Total Reads	Trimmed Reads	Source	Alignment Rate	GC%
SRR10043499	14,867,011 (100%)	12,599,931 (84.75%)	Colorectal tumor	0.9893	0.53
SRR10043500	19,336,127 (100%)	17,103,152 (88.45%)	Colorectal tumor	0.9924	0.53
SRR10043501	30,996,557 (100%)	27,226,409 (87.84%)	Colorectal tumor	0.9858	0.54
SRR10043502	29,578,547 (100%)	26,248,568 (88.74%)	Colorectal tumor	0.9879	0.54
SRR10043505	31,077,696 (100%)	27,484,739 (88.44%)	Colorectal tumor	0.9928	0.52
SRR10043506	33,506,585 (100%)	29,292,422 (87.42%)	Adjacent Normal	0.9908	0.54
SRR10043507	34,736,653 (100%)	30,421,454 (87.58%)	Adjacent Normal	0.9934	0.54
SRR10043508	40,002,407 (100%)	35,357,943 (88.39%)	Adjacent Normal	0.996	0.53
SRR10043509	36,011,394 (100%)	31,166,689 (86.55%)	Adjacent Normal	0.9895	0.54
SRR10043510	34,337,881 (100%)	29,721,587 (86.56%)	Adjacent Normal	0.9844	0.55
Total Reads	Total: 304,450,858	Trimmed: 266,622,894
SRA Study 2	Assay Type	Instrument	Library Layout	Library Source	PMID
SRP301216	RNA-Seq	Illumina Hiseq 2500	PAIRED	Transcriptomic	34458146
Run	Total Reads	Trimmed Reads	Source	Alignment Rate	GC%
SRR13401201	12,833,299 (100%)	9,909,176 (77.21%)	CRC tissue	0.9709	0.48
SRR13401202	12,028,212 (100%)	9,281,571 (77.17%)	CRC tissue	0.9877	0.49
SRR13401203	10,108,361 (100%)	7,674,070 (75.92%)	CRC tissue	0.9819	0.49
SRR13401204	11,643,580 (100%)	8,926,724 (76.67%)	CRC tissue	0.9838	0.49
SRR13401190	8,885,228 (100%)	7,341,163 (82.62%)	CRC tissue	0.9881	0.52
SRR13401191	12,461,443 (100%)	9,643,019 (77.38%)	normal colon	0.9677	0.48
SRR13401192	11,911,341 (100%)	9,077,518 (76.21%)	normal colon	0.9754	0.48
SRR13401193	9,549,788 (100%)	7,050,531 (73.83%)	normal colon	0.9801	0.5
SRR13401194	9,694,892 (100%)	6,786,898 (70.00%)	normal colon	0.9728	0.51
SRR13401195	8,555,395 (100%)	5,863,126 (68.53%)	normal colon	0.954	0.53
Total Reads	Total: 107,671,539	Trimmed: 81,553,796
SRA Study 3	Assay Type	Instrument	Library Layout	Library Source	PMID
SRP344867	RNA-Seq	Illumina Hiseq 4000	PAIRED	Transcriptomic	32145677
Run	Total Reads	Trimmed Reads	Source	Alignment Rate	GC%
SRR16832142	46,697,876 (100%)	39,365,595 (84.30%)	Colon Cancer	0.8674	0.49
SRR16832141	49,844,884 (100%)	41,587,989 (83.43%)	Colon Cancer	0.9005	0.5
SRR16832130	47,728,369 (100%)	39,763,450 (83.31%)	Colon Cancer	0.8689	0.49
SRR16832119	52,184,175 (100%)	43,219,687 (82.82%)	Colon Cancer	0.8721	0.48
SRR16832118	45,312,766 (100%)	37,054,070 (81.77%)	Colon Cancer	0.8736	0.46
SRR16832116	46,296,666 (100%)	37,596,237 (81.21%)	Adjacent Normal	0.89	0.51
SRR16832115	50,175,651 (100%)	41,950,293 (83.61%)	Adjacent Normal	0.8437	0.55
SRR16832114	45,699,761 (100%)	38,061,545 (83.29%)	Adjacent Normal	0.8682	0.49
SRR16832113	42,049,597 (100%)	34,866,844 (82.92%)	Adjacent Normal	0.8503	0.5
Total Reads	Total: 425,989,745	Trimmed: 353,465,710
SRA Study 4	Assay Type	Instrument	Library Layout	Library Source	PMID
SRP245232	RNA-Seq	Illumina Hiseq 2000	PAIRED	Transcriptomic	32139701
Run	Total Reads	Trimmed Reads	Source	Alignment Rate	GC%
SRR10967903	30,287,815 (100%)	26,402,917 (87.17%)	Colon Cancer	0.9864	0.53
SRR10967906	30,064,007 (100%)	26,386,760 (87.77%)	Colon Cancer	0.9912	0.5
SRR10967909	31,586,449 (100%)	29,168,483 (92.34%)	Colon Cancer	0.9353	0.44
SRR10967902	26,073,482 (100%)	23,075,273 (88.50%)	normal colon	0.9808	0.51
SRR10967905	38,465,031 (100%)	34,146,464 (88.77%)	normal colon	0.9651	0.51
SRR10967908	27,696,907 (100%)	25,189,636 (90.95%)	normal colon	0.9424	0.45
Total Reads	Total: 184,173,691	Trimmed: 164,369,533

## Sheet: Table S3
Supplementary Table S3. Identification of DEGs in Colorectal Cancer
Upregulated Genes				Downregulated Genes
Genes	metaSeq	pvalue		Genes	metaSeq	pvalue
KCNQ1OT1	0.999998	2.21157e-06		GUCA2A	0.999602	0.000398387
KRT6A	0.999993	6.80012e-06		PYY	0.9996	0.000399871
KRT6B	0.999991	9.37227e-06		AQP8	0.999412	0.000588452
KRT17	0.999991	9.43166e-06		GUCA2B	0.998632	0.00136848
KRT16	0.999978	2.18482e-05		ZG16	0.998526	0.00147437
COL3A1	0.999978	2.20189e-05		CD177	0.998375	0.00162497
PLAC4	0.999973	2.67375e-05		IGHA2	0.997827	0.00217332
COL1A1	0.999971	2.92339e-05		CLCA1	0.997498	0.00250229
KRT5	0.99996	4.02714e-05		UGT2B17	0.99738	0.00262028
COL1A2	0.999954	4.60799e-05		APOB	0.997319	0.00268112
MAGEB17	0.999954	4.62564e-05		CLCA4	0.997003	0.00299737
CXCL8	0.999953	4.69725e-05		SYNM	0.996664	0.00333586
RMRP	0.999943	5.70292e-05		MT1M	0.996522	0.00347797
ATP6V1C2	0.999932	6.82988e-05		SLC6A19	0.996489	0.00351096
CEACAM6	0.999926	7.38227e-05		MT1G	0.996461	0.00353863
SPARC	0.999898	0.000101653		PADI2	0.9954	0.00460033
HSP90AB1	0.999892	0.000108249		APOA4	0.99538	0.00461976
SLCO4A1-AS1	0.999889	0.000110612		OTOP2	0.995187	0.00481274
ACTG1	0.99988	0.00011957		ANPEP	0.994754	0.00524607
KRT6C	0.99988	0.000120482		ADH1B	0.994309	0.00569057
SNORA73B	0.999879	0.000120881		FCGBP	0.994304	0.00569574
H1-4	0.999873	0.000126621		CLEC3B	0.993962	0.00603835
NPSR1-AS1	0.999865	0.00013532		ACTG2	0.993354	0.00664572
PTMA	0.999861	0.000138675		TRPM6	0.99323	0.00676982
MALAT1	0.999858	0.000142491		DES	0.993008	0.0069921
MMP1	0.999855	0.000145142		MT1H	0.99262	0.00737971
S100A7	0.999853	0.00014733		SPIB	0.992565	0.0074346
RN7SK	0.999845	0.000155267		SCNN1B	0.992465	0.00753543
SCIRT	0.999841	0.000159328		SLC26A3	0.991818	0.00818164
PABPC1	0.999831	0.000169046		ALDOB	0.991629	0.00837095
CFAP92	0.999819	0.000181027		APOA1	0.991363	0.00863652
HSPA8	0.999807	0.000192672		CA2	0.991139	0.00886126
LINC02912	0.999795	0.000204631		ADH1C	0.990394	0.0096057
LOC100421651	0.999795	0.000205427		CHP2	0.990349	0.0096505
TGFBI	0.999786	0.000213977		MYOM1	0.989975	0.0100252
HSP90AA1	0.999784	0.000216291		ACADS	0.989545	0.0104547
RUVBL1	0.99975	0.00024986		SLC4A4	0.989497	0.0105026
NCAPD2P1	0.999746	0.000254492		FABP6	0.989283	0.0107173
SULT1C2	0.999689	0.00031061		HRCT1	0.988753	0.0112468
MKI67	0.999686	0.000313691		LYPD8	0.987756	0.0122441
HMGA1	0.999665	0.000335165		KCNMA1	0.987675	0.0123254
WTAPP1	0.999663	0.000337439		LINC01133	0.987478	0.0125224
LOC101929532	0.999662	0.00033815		FABP2	0.987377	0.0126234
NCL	0.99965	0.000350237		MS4A12	0.98734	0.0126601
TSPOAP1-AS1	0.999634	0.000366165		CEACAM7	0.987228	0.012772
FARP1	0.999628	0.000372235		VSIG2	0.987149	0.0128509
SPRR1B	0.99961	0.000390486		CASQ2	0.987116	0.0128841
PKM	0.999605	0.000395221		LMOD1	0.986801	0.0131992
RUSC1-AS1	0.999589	0.000411406		PYGM	0.9868	0.0131998
FN1	0.999588	0.000412011		BEST4	0.986659	0.013341
BBOX1	0.999587	0.000412968		ABCG2	0.986575	0.0134248
COL10A1	0.999581	0.000419302		PDE9A	0.986318	0.0136816
SPP1	0.999578	0.000422464		SLC26A2	0.9858	0.0142002
SLCO4A1	0.999577	0.000422889		MT2A	0.985483	0.0145165
MAL2-AS1	0.999565	0.000434575		SYNPO2	0.985224	0.0147761
LOC100421692	0.999548	0.000451674		CA1	0.985013	0.0149866
SLC12A2	0.999528	0.000471887		MT1E	0.984861	0.0151386
HMGA2-AS1	0.999522	0.000478265		SLC17A4	0.984601	0.0153992
HSPD1	0.99952	0.000480411		GSTA1	0.984566	0.0154344
SPRR1A	0.999481	0.000519138		HOXB13	0.98387	0.0161299
PLCG1-AS1	0.999472	0.000528118		DMD	0.983869	0.0161312
CD44	0.999458	0.000541722		TMIGD1	0.983798	0.0162023
PPBP	0.999456	0.000543625		B3GALT5	0.983402	0.0165978
MAK	0.999427	0.000573209		PDK4	0.983222	0.0167778
IGFL2	0.999426	0.000573593		CES2	0.983037	0.0169633
TPT1	0.999413	0.000587353		TPSB2	0.982768	0.0172321
LINC01979	0.99941	0.000590359		ALPI	0.9825	0.0174996
COL12A1	0.999409	0.000591066		MT1X	0.982053	0.017947
NPM1	0.999404	0.000595753		B3GNT7	0.98192	0.0180803
ABALON	0.999399	0.00060104		C11orf86	0.981615	0.0183846
MUC5AC	0.999365	0.000635419		SI	0.981496	0.018504
LINC02042	0.999358	0.000642007		ATP1A2	0.981357	0.0186426
PPIA	0.999356	0.000644185		FABP1	0.981018	0.0189823
RBM39	0.999351	0.000649405		CA4	0.981017	0.0189832
SULF1	0.999344	0.000656367		PLAC8	0.980805	0.0191952
C10orf55	0.99933	0.000669607		IGHA1	0.980767	0.0192332
HNF4A-AS1	0.999325	0.00067521		MEP1A	0.980689	0.0193113
R3HDML	0.999311	0.000688709		FAM3D	0.980679	0.0193209
CYP19A1	0.99931	0.000690419		MOGAT2	0.98004	0.0199603
HNRNPA2B1	0.999303	0.000697103		FLNC	0.980025	0.0199746
POSTN	0.999293	0.000707092		ADAMDEC1	0.979799	0.0202013
CHRNB2	0.999287	0.000712615		PHGR1	0.979796	0.0202041
SOD2	0.999286	0.00071364		MT1F	0.979574	0.0204259
CD200R1L	0.999284	0.00071556		ATP2A3	0.979406	0.0205944
INHBA	0.999271	0.000729108		TPM2	0.979184	0.0208162
SBSN	0.999267	0.000733293		CHST5	0.97912	0.02088
TPM4	0.999253	0.000747452		LDB3	0.978833	0.0211666
LUM	0.99925	0.000749614		CALD1	0.978322	0.0216783
SLC12A5-AS1	0.99925	0.000749735		TRHDE	0.977309	0.0226907
LDHA	0.999242	0.000757907		MTTP	0.977035	0.022965
PKMYT1	0.999231	0.000769238		BCAS1	0.976657	0.0233431
PLPPR3	0.99922	0.000779511		MYO1A	0.976543	0.0234571
IFITM1	0.999217	0.000783254		PIGR	0.976535	0.0234654
GRPR	0.999215	0.000784924		HSD17B2	0.976359	0.0236414
BOP1	0.999208	0.000792018		DPT	0.976002	0.0239975
C5orf58	0.999207	0.000793255		FXYD3	0.975946	0.024054
SLC2A1	0.999194	0.000805928		DEFA5	0.975828	0.0241717
PITX1-AS1	0.999185	0.000815234		SCIN	0.975753	0.0242471
SETD6	0.999177	0.000823419		LGALS4	0.975676	0.0243241
GAPDH	0.999175	0.000824926		INSL5	0.975325	0.0246747
MACC1-AS1	0.999173	0.000827272		ENPEP	0.974824	0.0251764
COL11A1	0.999172	0.00082783		CES3	0.97461	0.0253903
ATP11A-AS1	0.99916	0.000840404		SST	0.974582	0.0254178
MMP14	0.999158	0.000841636		MYL9	0.974507	0.0254925
IGFBP7	0.99914	0.000859606		HMGCS2	0.974168	0.0258322
CIBAR1	0.999125	0.000875172		PKIB	0.973723	0.0262773
DLEU7	0.999121	0.000878811		HSPB6	0.973574	0.0264258
MMP3	0.999119	0.000881424		HBB	0.973337	0.0266631
HNRNPA1	0.999118	0.000881611		TMEM37	0.973191	0.0268089
KRT7-AS	0.999115	0.000885219		SORBS1	0.972614	0.0273863
PTPRO	0.999114	0.000886247		CLDN8	0.972586	0.0274142
HSPH1	0.999109	0.000890966		PRAC1	0.972375	0.0276249
COL5A2	0.999097	0.000902698		APOBR	0.972297	0.0277029
RNF213	0.99909	0.000909554		FOXP2	0.97197	0.0280303
H1-5	0.999069	0.00093098		SELENOP	0.971952	0.0280483
PHLDA1	0.999068	0.000931858		FLVCR2	0.971735	0.0282653
SOX9	0.999062	0.000938194		MUC12	0.971545	0.0284547
DNAJB1	0.999059	0.000941255		SULT1B1	0.97153	0.0284704
CDH3	0.999054	0.000946267		RBM47	0.97137	0.0286304
DPY19L2P2	0.999042	0.000958496		CCDC69	0.971283	0.0287166
ST7-AS2	0.999036	0.000964235		C7	0.971061	0.028939
CST1	0.999034	0.000966017		HAND2-AS1	0.970916	0.0290842
ATP6V1FNB	0.99903	0.000969797		CDHR5	0.9709	0.0291002
SERPINB3	0.999025	0.000975201		TMEM236	0.97074	0.0292605
HNRNPU	0.998991	0.00100914		JCHAIN	0.970739	0.0292608
CXCL1	0.99898	0.00102		SECTM1	0.97073	0.0292703
LOC101927948	0.998972	0.00102752		HEPACAM2	0.970722	0.0292779
IFITM3	0.998971	0.00102862		CKB	0.970687	0.0293132
TBC1D16	0.998964	0.00103644		PCSK5	0.970224	0.0297758
AREG	0.998949	0.00105055		LGALS2	0.969906	0.0300939
PRSS48	0.998936	0.001064		SELENBP1	0.969873	0.0301273
LOC101927543	0.998932	0.00106827		TNS1	0.969776	0.030224
RPL10	0.99893	0.00107038		GGT6	0.969548	0.030452
OLFM4	0.998922	0.0010777		CACNA1H	0.969436	0.0305642
RPL31	0.998921	0.00107924		KLK1	0.969397	0.0306031
SLC35E4	0.998914	0.00108595		TST	0.969048	0.0309518
CLDN1	0.998912	0.00108839		TMEM54	0.968993	0.0310075
KRT35	0.998906	0.00109375		TSPAN1	0.968757	0.0312427
SET	0.9989	0.0011004		SULT1A1	0.968692	0.0313084
DUOX2	0.998887	0.0011125		CNN1	0.968523	0.0314768
CANX	0.998873	0.00112741		HHLA2	0.968399	0.0316006
THBS2	0.998846	0.00115354		MAOA	0.96832	0.0316797
C9orf50	0.998827	0.00117311		HMCN2	0.967824	0.0321762
GTF3A	0.998807	0.0011928		TCEA3	0.967532	0.032468
IL1B	0.998803	0.00119677		HBA2	0.96742	0.0325801
EIF2S2	0.9988	0.00120043		BMP3	0.967407	0.0325927
DSC3	0.998798	0.00120199		C1orf115	0.967301	0.0326986
FERMT1	0.998794	0.00120636		ANK2	0.967238	0.0327618
ENO1	0.998793	0.00120664		SLC30A10	0.967141	0.0328589
SLC7A11-AS1	0.998787	0.00121337		SGK1	0.967084	0.0329156
FANCA	0.99878	0.00121952		NAAA	0.967036	0.0329642
DSG1	0.998767	0.00123286		ACVRL1	0.966572	0.0334277
DSG1-AS1	0.998746	0.00125418		FHL1	0.966407	0.0335933
NPM1P30	0.998744	0.00125589		MYLK	0.966393	0.0336067
BMP2KL	0.998732	0.00126769		SLC7A9	0.966357	0.0336428
SNCAIP	0.998732	0.00126835		ETHE1	0.965941	0.0340589
H2BC18	0.998705	0.00129476		MZB1	0.96556	0.0344402
PHACTR2-AS1	0.998674	0.00132558		SLC15A1	0.965539	0.0344611
SSTR5	0.998673	0.00132657		GSN	0.965269	0.0347308
AFMID	0.998673	0.00132708		ATP2B4	0.965237	0.0347635
S100A11	0.998664	0.00133615		ST6GALNAC6	0.965211	0.0347888
MSLNL	0.998658	0.00134225		TMEM82	0.965046	0.0349536
PMEPA1	0.998642	0.00135847		SLC25A23	0.965003	0.0349969
BNIP3P11	0.998633	0.00136666		PCK1	0.964586	0.0354138
SULT1C3	0.998625	0.00137456		AKR1B10	0.964581	0.0354192
CFAP157	0.998596	0.00140364		CD163L1	0.964353	0.0356475
LRP4-AS1	0.998594	0.00140571		IGKC	0.964342	0.0356583
ADCY3	0.998588	0.00141174		AHCYL2	0.96433	0.0356696
MXD3	0.99858	0.00141959		CLU	0.964301	0.0356989
COL6A3	0.998557	0.00144297		GBA3	0.964288	0.0357122
PERP	0.998557	0.00144335		VILL	0.964254	0.0357464
GPR22	0.998535	0.00146494		ITLN1	0.964242	0.0357579
POLR1C	0.998528	0.00147217		PDCD4	0.964014	0.0359861
TRIM66	0.998497	0.00150273		STAP2	0.963931	0.0360693
SCD	0.998475	0.00152476		ACSF2	0.963913	0.0360873
TSIX	0.99847	0.0015301		REG1B	0.963538	0.0364617
CUL4A	0.998458	0.00154194		GCG	0.963485	0.0365149
CHD7	0.998452	0.0015485		TCN2	0.963431	0.0365691
CXCL5	0.998449	0.00155068		SMPDL3A	0.963196	0.036804
TOP2A	0.998438	0.0015615		SLIT3	0.963065	0.0369351
RPN2	0.998426	0.00157392		SLC10A2	0.962949	0.0370508
GRIP2	0.998424	0.0015757		LDHD	0.962921	0.037079
PAQR4	0.998418	0.00158165		NCAM1	0.962918	0.0370824
SPDYE1	0.998415	0.00158542		TSPAN7	0.962862	0.0371383
MCMDC2	0.998413	0.001587		MB	0.962754	0.0372458
MMP7	0.998413	0.00158724		GCNT3	0.962732	0.0372684
MTHFD1P1	0.998397	0.00160318		NEGR1	0.962424	0.0375761
LMO7-AS1	0.998389	0.00161071		BTNL8	0.962346	0.0376536
DPEP1	0.998366	0.00163357		FLNA	0.962253	0.0377471
RPS2	0.998358	0.00164191		CREB3L3	0.96216	0.0378402
VEGFA	0.998358	0.0016423		CRYAB	0.962067	0.0379327
NFE2L3	0.998352	0.00164821		NAALADL1	0.961835	0.0381652
SERPINA4	0.998349	0.00165145		KLF4	0.961784	0.0382159
LRRTM2	0.998338	0.00166179		FER1L6	0.961534	0.038466
CD46	0.998322	0.00167821		PTPRH	0.961419	0.0385808
PGK1	0.998317	0.00168335		DENND2A	0.961033	0.0389672
DDX21	0.998301	0.00169945		MEP1B	0.960773	0.0392274
DIAPH1-AS1	0.99826	0.0017403		PI16	0.960534	0.039466
YWHAZ	0.998256	0.00174407		CDKN2B-AS1	0.960432	0.0395677
ETS2	0.998248	0.00175227		IGFBP6	0.960419	0.0395806
ZDHHC4P1	0.998237	0.00176252		HSD11B2	0.960278	0.0397217
RNU4-25P	0.998237	0.00176285		NEDD4L	0.960203	0.0397973
SCX	0.998218	0.00178183		TDP2	0.960166	0.0398343
SHOC1	0.998204	0.0017958		EPB41L3	0.959998	0.0400022
NONO	0.998197	0.00180332		C19orf33	0.959956	0.0400444
TRIM29	0.998196	0.00180396		TPM1	0.959516	0.0404838
RPL7	0.998182	0.001818		MUC2	0.959423	0.0405769
UCKL1-AS1	0.998179	0.00182122		MGAM	0.959409	0.0405913
HRNR	0.998163	0.00183656		SLC16A9	0.959146	0.0408541
SPDYE5	0.998153	0.00184674		CA12	0.95909	0.0409104
RPL7A	0.998151	0.00184929		GPA33	0.959045	0.0409554
RPL30	0.99815	0.00184994		MOCS1	0.959014	0.0409856
RPL9P28	0.998146	0.00185351		PPARGC1A	0.958974	0.0410257
ANGPTL3	0.998145	0.00185451		WSCD1	0.958965	0.0410349
H2BC6	0.998133	0.00186734		BEST2	0.958749	0.0412507
MMP2	0.998127	0.00187276		CYBRD1	0.958719	0.0412809
DNMT1	0.998117	0.00188321		APOC3	0.958681	0.0413194
CASC8	0.998092	0.00190777		XPNPEP2	0.958638	0.0413624
AHCY	0.998089	0.00191059		AOC3	0.958511	0.0414888
PRMT5-AS1	0.998089	0.00191061		ACACB	0.958332	0.0416683
WASF1P1	0.998088	0.00191238		PDZRN4	0.958116	0.041884
PDIA3	0.998085	0.00191535		PEX26	0.957973	0.0420267
AXIN2	0.998051	0.00194876		PLIN4	0.957951	0.0420493
FLG	0.998037	0.00196323		VIPR1	0.95795	0.0420497
SLCO1A2	0.998027	0.00197286		ZZEF1	0.95787	0.0421305
GLS	0.997999	0.00200056		ENDOD1	0.957865	0.0421353
RNF43	0.997996	0.00200413		C1QA	0.957735	0.0422652
EVA1A-AS	0.997981	0.00201895		EPHA7	0.957692	0.0423077
PRICKLE3	0.997964	0.00203595		CHRDL1	0.957685	0.0423154
NAP1L1	0.997963	0.0020369		SCARA5	0.957677	0.0423228
LOC101929240	0.997952	0.00204754		EDN3	0.957671	0.0423288
KANSL1L	0.997937	0.00206319		TRPM4	0.957567	0.0424328
NT5DC4	0.997934	0.00206594		TPSAB1	0.957279	0.0427207
SLC7A6	0.997932	0.00206776		IL1R2	0.95726	0.0427401
PKP4-AS1	0.99793	0.00206986		B4GALNT2	0.957247	0.0427533
EIF2AK1	0.997925	0.00207526		RASL12	0.95708	0.0429202
TACSTD2	0.997921	0.00207884		MASP1	0.957051	0.0429491
S100A9	0.997921	0.00207903		SULT1A2	0.956693	0.0433065
WDR54	0.997874	0.00212639		GABARAP	0.956147	0.0438526
PRKDC	0.997863	0.0021365		CYP4F12	0.956144	0.0438559
KIAA0895	0.997861	0.00213942		ABCB1	0.956108	0.0438923
KCNV2	0.997858	0.00214244		SYNPO	0.956107	0.0438927
SERPINH1	0.997852	0.00214751		PRDX6	0.956096	0.0439037
IVL	0.997834	0.00216588		ACE	0.955869	0.0441307
KIF26B-AS1	0.997827	0.00217289		BTNL3	0.955737	0.0442634
GNAS	0.997814	0.00218623		ENTPD8	0.955674	0.044326
GPSM2	0.997803	0.00219688		HSPB8	0.955536	0.0444638
KRT32	0.997796	0.0022044		LGALS9C	0.955117	0.044883
NACA	0.997793	0.00220714		SEMA6D	0.954738	0.0452617
HMGB1	0.997788	0.00221174		CPXM2	0.95467	0.0453297
DIAPH3-AS1	0.997787	0.00221251		GHR	0.954466	0.0455342
POU5F1B	0.997785	0.00221523		C10orf99	0.95446	0.0455397
DIS3	0.99777	0.00222989		CA7	0.95427	0.0457298
RSL1D1-DT	0.997761	0.00223873		ITM2C	0.954204	0.0457961
PPIAP51	0.997755	0.00224465		PLA2G2A	0.954143	0.0458572
THY1	0.997734	0.00226572		SCGN	0.954041	0.0459588
TBL3	0.997733	0.00226688		FBLIM1	0.954005	0.0459946
DUOXA2	0.997718	0.00228222		LGI4	0.953567	0.0464332
ITGA6	0.997714	0.00228632		PDLIM3	0.953539	0.0464612
SPAG17	0.997706	0.00229447		LIMS2	0.953494	0.0465057
REPIN1	0.997697	0.0023033		METTL7A	0.953325	0.0466751
KRT18	0.997695	0.00230481		VSIR	0.953308	0.0466916
PLCB4	0.997687	0.00231285		CFL2	0.953266	0.0467336
NAMPT	0.997673	0.00232748		ADTRP	0.95292	0.04708
SSC4D	0.99765	0.00235045		ITIH5	0.952867	0.0471332
PLAU	0.997649	0.00235081		USP2	0.952644	0.047356
RUBCNL	0.997643	0.0023572		SMPD1	0.952549	0.0474506
SEMA5A-AS1	0.997632	0.0023676		CEACAM1	0.95248	0.04752
EIF3E	0.997628	0.00237201		CLDN5	0.952377	0.0476229
DLEU1	0.997595	0.00240482		CD36	0.952285	0.0477152
CCT6A	0.997588	0.00241225		FRMD1	0.952125	0.0478751
FLG2	0.997583	0.00241654		CIDEC	0.951942	0.0480585
TOMM34	0.997582	0.00241798		PPP1R12B	0.951713	0.0482866
WDR4	0.997564	0.00243649		RHOU	0.951592	0.0484085
LOC100129456	0.997557	0.00244283		HSPA2	0.951558	0.0484425
PPT1	0.997556	0.00244364		AHNAK	0.951483	0.0485168
SLC6A6	0.997554	0.00244613		DNASE1L3	0.951481	0.0485193
CFTR-AS1	0.997534	0.00246605		DAAM2	0.951346	0.0486536
ARNTL2-AS1	0.997533	0.00246671		FAM83E	0.951306	0.0486943
LIF-AS2	0.997518	0.00248214		SLC51B	0.951269	0.0487312
RPL23	0.997513	0.00248743		CLIC5	0.95108	0.0489202
RAN	0.997506	0.00249424		CAP2	0.951043	0.0489575
NOLC1	0.997491	0.00250871		PPP1R14D	0.950894	0.0491056
CLDN16	0.997489	0.00251149		F13A1	0.950326	0.0496738
LACTB2-AS1	0.997488	0.00251197		AKAP12	0.950144	0.0498556
VCAN	0.997487	0.00251305
MET	0.997486	0.00251355
LUC7L3	0.997469	0.00253078
TRPM2	0.997401	0.00259914
CALR	0.997398	0.00260182
LOC100506551	0.997388	0.00261237
LEF1-AS1	0.997369	0.00263105
FLG-AS1	0.997366	0.00263429
HSPA9	0.997361	0.00263877
TP53BP1	0.997354	0.0026455
ANXA2	0.997352	0.00264778
PLK5	0.997344	0.00265577
NAXE	0.997335	0.00266452
PERM1	0.997334	0.00266637
CFAP44-AS1	0.997333	0.00266705
RNF213-AS1	0.997301	0.00269852
COL7A1	0.997289	0.00271066
NORAD	0.997285	0.00271464
KCTD19	0.997272	0.00272761
TASOR2	0.997265	0.00273502
LDHB	0.997262	0.00273783
PRR19	0.99724	0.00275977
MAP3K20	0.99724	0.00275988
CTTNBP2	0.997228	0.00277177
MELTF-AS1	0.997213	0.00278728
EIF3H	0.997203	0.00279662
CEMIP	0.997198	0.00280151
LOC101927377	0.997197	0.00280271
AMELX	0.997195	0.00280491
PSMA7	0.997192	0.00280774
PPA1	0.99719	0.00280988
ZNF276	0.997183	0.00281672
OR13H1	0.997182	0.00281814
RNF32	0.997174	0.00282579
MYH7B	0.997165	0.00283475
H2BC13	0.997158	0.00284223
CENPO	0.997144	0.00285552
HSPA5	0.997125	0.00287538
MYBPHL	0.997116	0.00288442
CLDN20	0.997111	0.00288878
MACROH2A1	0.997102	0.00289789
S100P	0.997099	0.00290116
FAM222A	0.997075	0.00292459
ANAPC11	0.99707	0.00292975
CERS6-AS1	0.997068	0.00293209
TH2LCRR	0.997067	0.00293308
IGF2BP2-AS1	0.997056	0.00294365
H2BC11	0.997056	0.00294393
BCL2L12	0.997047	0.00295294
MYC	0.997044	0.00295621
CBX3	0.99703	0.00296985
LAMB1	0.997013	0.002987
PAICS	0.997008	0.00299235
CXCL3	0.997003	0.00299711
SRPK1	0.99699	0.00300992
CTHRC1	0.996983	0.00301697
RPS7	0.996967	0.00303252
PDIA6	0.996947	0.00305262
RPTN	0.996937	0.0030632
LMNB2	0.996923	0.00307655
ITGA2	0.996922	0.00307788
KRT80	0.9969	0.00310022
WDR75	0.996882	0.00311774
FBXL13	0.996877	0.00312321
HOXC11	0.996868	0.00313218
LGR5	0.996861	0.00313948
CCT5	0.996848	0.00315224
LINC00626	0.996843	0.00315701
LINC02254	0.996825	0.00317495
FAM216B	0.996823	0.00317691
RANBP1	0.996815	0.00318488
ADNP	0.996799	0.00320062
SNRPB	0.996795	0.00320463
LINC01356	0.996791	0.00320857
KCNJ15	0.996759	0.00324097
COL18A1	0.996751	0.00324855
BHLHE40	0.996715	0.00328533
ASCL2	0.9967	0.00329951
RPS11P5	0.996697	0.00330327
TPX2	0.996691	0.00330918
HSP90B1	0.996689	0.00331123
ANKH	0.996681	0.00331906
OGT	0.996665	0.00333456
PRR7	0.996655	0.00334533
HNRNPC	0.996642	0.0033583
ECT2	0.99663	0.00337041
GATC	0.996629	0.00337114
CSPP1	0.996628	0.00337166
COA1	0.996593	0.00340702
LCN2	0.996569	0.00343126
TMEM14EP	0.996567	0.00343261
CDC25B	0.996558	0.00344192
EEF2KMT	0.996554	0.00344568
GTF3C2-AS1	0.996554	0.00344568
IL1A	0.996545	0.00345547
GLS2	0.996537	0.00346314
MEGF11	0.996525	0.00347453
UBE2C	0.996516	0.00348445
KRT13	0.996515	0.00348526
CGREF1	0.996509	0.00349128
FERP1	0.996507	0.0034932
FOXQ1	0.99649	0.00351034
CCT7	0.996485	0.00351471
MCM3	0.996479	0.00352052
C2CD4A	0.996475	0.0035249
CBX4	0.996474	0.00352577
CUBNP3	0.996464	0.0035359
CSTF2	0.996461	0.00353859
LOC101928201	0.99646	0.00353993
OBI1-AS1	0.996459	0.00354095
CACNA1D	0.996434	0.00356564
H2AC17	0.99642	0.00358019
NKD1	0.996418	0.00358217
SHH	0.996416	0.00358416
FUS	0.996415	0.00358484
EVPL	0.996412	0.00358803
MGME1	0.996398	0.00360215
CCT2	0.996385	0.00361485
CCT3	0.996368	0.00363174
GCNT7	0.996367	0.00363325
SLC5A2	0.996338	0.00366216
DEK	0.99633	0.00367043
NEBL	0.996328	0.00367247
TSHZ2	0.996327	0.0036727
PRSS37	0.996306	0.00369382
EFCAB13	0.996303	0.00369714
BGN	0.996301	0.00369883
OMG	0.996267	0.0037326
FKBP10	0.996265	0.00373458
PHC3	0.996265	0.00373463
GRM8-AS1	0.996264	0.00373578
NCBP2	0.996259	0.00374113
HEXB	0.996248	0.00375223
PRC1-AS1	0.996241	0.00375925
PDIA4	0.996236	0.00376383
NOP58	0.996219	0.00378125
ODF2-AS1	0.996205	0.00379522
LRP2BP	0.996198	0.00380242
ZNF891	0.996192	0.00380801
MXRA5	0.996177	0.00382281
ENPP7P2	0.996152	0.0038482
SPATA13-AS1	0.996136	0.00386377
ANKRD36B	0.996132	0.00386779
ENPP7P4	0.996127	0.00387266
STX5-DT	0.996126	0.00387416
FANCD2OS	0.996106	0.00389404
BRD7	0.996086	0.00391351
RPS21	0.996078	0.00392241
PDE7A	0.996073	0.00392675
INHBA-AS1	0.996063	0.00393682
COL5A1	0.996027	0.00397293
HNRNPH1	0.996021	0.00397903
LOC100420226	0.996019	0.00398079
PDX1	0.996014	0.00398606
RBM3	0.995966	0.00403446
GSE1	0.995964	0.0040361
SPTBN5	0.995957	0.00404257
SAT1	0.995956	0.0040436
LINC02067	0.995948	0.0040524
CSE1L	0.995931	0.00406866
PCGF3	0.995924	0.0040763
SERPINE1	0.995923	0.00407651
MST1	0.99592	0.00407994
SYCP3	0.995908	0.00409205
SYNCRIP	0.995896	0.00410413
KLK10	0.995895	0.00410467
PRSS55	0.995889	0.00411125
ANGPT2	0.995874	0.00412551
PLEKHG4	0.995874	0.00412564
H2BC7	0.99587	0.00412973
TSPEAR-AS1	0.995868	0.00413184
EYS	0.995865	0.00413492
TMEM123	0.99586	0.00413986
SNTB1	0.995857	0.00414254
INSYN2A	0.995852	0.0041479
GARS1	0.995827	0.00417264
TATDN1P1	0.995825	0.00417453
LOC100506606	0.995824	0.0041759
ARGLU1	0.995809	0.00419146
SERPINB4	0.995798	0.00420231
GDAP1L1	0.995773	0.00422686
KPNA2	0.995767	0.00423259
PARP2	0.995766	0.00423406
B3GNT4	0.995762	0.00423806
ARMC2	0.995756	0.00424375
KLHL32	0.995745	0.00425513
ZNF750	0.995701	0.00429902
TLCD1	0.995697	0.00430289
HLCS	0.995695	0.00430489
HNRNPL	0.995686	0.0043143
NOS3	0.995679	0.00432097
TAB3	0.995669	0.00433096
DUSP18	0.995659	0.00434112
SALL4	0.995647	0.00435335
EPB41L2	0.995634	0.00436628
SPIN2A	0.995633	0.00436701
INTS8	0.99563	0.00437006
POLR1D	0.995612	0.00438809
LINC02257	0.995598	0.00440172
STIP1	0.995592	0.00440848
TDGF1	0.995578	0.00442178
KLK6	0.995575	0.00442471
PODXL	0.995575	0.00442473
PCNA	0.995545	0.00445509
MYO16	0.995536	0.00446435
FMNL2	0.995511	0.00448863
TRAP1	0.9955	0.00450004
CPNE7	0.995496	0.00450382
LRRN4	0.995496	0.0045041
PYCR1	0.99549	0.00450955
SRP72P2	0.995487	0.00451338
MRTFA-AS1	0.995482	0.00451814
MORC4	0.995482	0.0045183
SLC7A5	0.995473	0.00452721
KLC3	0.995465	0.00453531
NKILA	0.995433	0.00456702
TERT	0.995426	0.00457443
GATAD1	0.9954	0.00460001
VEZTP1	0.995393	0.0046073
ANKRD36C	0.995369	0.00463087
EIF2S3	0.995366	0.0046335
VCAN-AS1	0.995362	0.004638
SLC25A29	0.995348	0.00465152
C6orf223	0.995342	0.00465768
SNORA22	0.995332	0.00466793
CDCA7	0.99533	0.00467031
TKT	0.995327	0.00467315
ZNF337-AS1	0.995326	0.0046741
NOP56	0.995324	0.00467576
SERPINE3	0.995307	0.00469306
LIG1	0.995291	0.00470908
RPL23AP51	0.995268	0.00473166
HIF1A-AS3	0.995255	0.004745
MYBBP1A	0.995247	0.00475304
COL8A1	0.995247	0.00475345
DPH5	0.995244	0.00475559
CSTB	0.995242	0.00475762
RNU1-28P	0.99524	0.0047599
PKP1	0.995238	0.00476158
AZGP1	0.995235	0.00476523
LOC100505716	0.995219	0.00478092
CCNO	0.995217	0.00478311
CHCHD2	0.995214	0.00478612
FEZF1	0.995203	0.00479675
LOC101927539	0.995197	0.00480345
RBM12B-AS1	0.995192	0.00480782
FAM204CP	0.995188	0.00481248
SLC5A6	0.99517	0.00482973
LAMC2	0.995168	0.00483247
LOC100129707	0.995165	0.00483498
ZDHHC6	0.995165	0.00483515
ABCA12	0.995158	0.00484166
SEC61A2	0.995158	0.00484196
KHSRPP1	0.99512	0.00488018
IGFBP3	0.995116	0.00488375
CEP83	0.995114	0.00488603
SND1	0.995102	0.00489799
MMP12	0.9951	0.00489958
CENPP	0.99508	0.00491967
FMNL3	0.995064	0.00493627
DACH1	0.995061	0.00493896
TCN1	0.995055	0.00494523
DNTTIP1	0.995052	0.00494788
DMP1	0.995051	0.0049489
LINC02433	0.995037	0.00496259
KLK7	0.99503	0.00496984
BACE2	0.995029	0.00497055
MED4-AS1	0.995029	0.00497064
RPN1	0.995028	0.00497163
ODC1	0.995003	0.00499744
C5orf34	0.995001	0.004999
CENPCP1	0.994984	0.0050159
SNORD15B	0.994982	0.0050183
GNA15-DT	0.994979	0.0050209
TSEN54	0.994974	0.00502566
SGO1-AS1	0.99497	0.00503046
GRIN2D	0.994964	0.00503606
THRAP3P2	0.994964	0.00503618
ANLN	0.994954	0.00504621
YWHAB	0.994939	0.00506131
PMCH	0.994936	0.00506409
IFITM9P	0.994908	0.00509212
C1QTNF8	0.994884	0.00511634
PTK7	0.994882	0.00511814
PAN3	0.994875	0.00512542
SF3B3	0.994872	0.00512765
H1-3	0.994872	0.00512777
TLCD3A	0.99487	0.00512985
CTNNB1	0.994864	0.00513611
PLS3	0.99486	0.0051397
EME1	0.994853	0.0051469
PGM3	0.994838	0.00516174
CHI3L1	0.994828	0.00517161
LIF	0.99482	0.00517973
TMPO-AS1	0.994812	0.00518807
CD55	0.994808	0.00519243
MESTIT1	0.994798	0.00520161
SNRNP200	0.994786	0.00521369
TMEM147-AS1	0.994783	0.00521702
IRF2BP2	0.994777	0.00522271
SPNS2	0.994762	0.00523754
DHX8	0.994762	0.00523836
OR10A2	0.994739	0.0052609
TTPAL	0.994735	0.00526489
ABHD1	0.994735	0.00526517
PRSS22	0.994721	0.00527894
CTAGE7P	0.99471	0.00528976
H2AC14	0.994708	0.00529233
CALU	0.994705	0.00529511
ENC1	0.994663	0.00533685
CHN2	0.994657	0.00534276
PA2G4	0.994656	0.00534412
BRI3	0.994647	0.00535324
POMP	0.994639	0.00536055
DSPP	0.99463	0.00537016
SEPTIN2	0.994628	0.00537229
COL9A3	0.994623	0.00537678
KRT87P	0.994617	0.00538321
SEPTIN8	0.994614	0.00538618
H2AC16	0.994612	0.00538847
SERPIND1	0.994606	0.00539365
TFAP2A	0.994584	0.00541641
RPL39	0.99457	0.00543049
MALSU1	0.994565	0.00543483
PDE4DIPP6	0.994556	0.00544395
MCM4	0.994556	0.00544415
GTF2IRD1	0.994553	0.00544682
LEMD1-AS1	0.994544	0.00545621
OSGIN2	0.994543	0.00545674
SCEL-AS1	0.99454	0.00546025
GPR19	0.994537	0.00546256
ADAMTS12	0.994533	0.00546702
H2BC3	0.994524	0.0054759
IPO5	0.99451	0.00549024
PDPN	0.994488	0.00551164
SCARNA10	0.994487	0.0055127
CEBPZOS	0.994456	0.00554421
ANP32B	0.994452	0.00554799
RNF113B	0.994446	0.00555404
DMTF1	0.994444	0.00555598
VMP1	0.99443	0.00557046
LOC101928525	0.994429	0.00557066
NOX1	0.994416	0.00558372
GRIN2B	0.9944	0.0055998
TRIB3	0.994378	0.00562164
CEP295	0.994375	0.00562538
HNRNPA3	0.994331	0.00566929
DNASE1	0.994323	0.00567732
AP1G2-AS1	0.994316	0.00568379
MYBL2	0.994304	0.00569629
ITGA6-AS1	0.994298	0.0057019
WFDC13	0.994297	0.005703
HEATR1	0.994296	0.00570383
GGH	0.994278	0.00572168
PRRC2C	0.994277	0.00572251
AKAP8P1	0.994271	0.00572864
HOXB8	0.994261	0.00573937
ILF3	0.994259	0.00574147
ERCC6L	0.994257	0.00574273
MACC1	0.994254	0.00574566
UCKL1	0.994228	0.00577177
RELL2	0.994221	0.00577916
DNAH17	0.994218	0.00578185
ADGRG1	0.994206	0.00579433
TTYH3	0.994206	0.0057944
PRSS33	0.9942	0.00580044
TCP1	0.994198	0.00580191
SLC1A4	0.994192	0.00580847
GPRC5A	0.994179	0.00582058
HS3ST1	0.994177	0.00582294
CFAP73	0.994162	0.00583815
ERCC1	0.99415	0.00585012
UCA1	0.994147	0.00585252
CDH11	0.994144	0.00585607
FANCI	0.994138	0.00586218
H2BC17	0.994129	0.00587069
DDN	0.994118	0.00588156
LINC02900	0.994114	0.00588608
CT45A10	0.994108	0.00589177
PLCG1	0.994102	0.00589767
DNAJC2	0.994092	0.00590789
IRAK1	0.99409	0.00591027
SREK1	0.994083	0.00591743
LRRC61	0.994081	0.0059193
POLG	0.994075	0.00592506
GSK3B	0.994071	0.00592906
TBCD	0.99407	0.00593049
ZDHHC9	0.994048	0.00595222
CLEC5A	0.994042	0.00595825
RSL1D1	0.994029	0.00597133
FCHSD1	0.993986	0.00601372
RPS25	0.993972	0.00602834
WDR24	0.993968	0.00603186
FAM86MP	0.993964	0.00603623
LOC100422325	0.993941	0.0060594
CPNE1	0.993927	0.00607298
LINCR-0001	0.993927	0.00607326
UBR5	0.993919	0.00608115
URAHP	0.993896	0.00610447
MESD	0.993887	0.00611303
CCDC18	0.993884	0.00611577
DDX27	0.993847	0.00615264
SNORD17	0.993843	0.00615678
PDAP1	0.993836	0.00616363
LOC100130044	0.993831	0.00616938
RPL23A	0.99382	0.00617952
RBBP7	0.99382	0.00618041
EXOSC8	0.993809	0.00619102
SQLE	0.993803	0.00619684
DSG3	0.993793	0.0062073
RNF17	0.993786	0.0062141
BCAN	0.993782	0.00621753
CCT4	0.993778	0.00622162
STAT1	0.993764	0.00623574
ZNF337	0.993762	0.00623833
XRCC5	0.993748	0.00625168
PMPCB	0.993738	0.00626221
TPD52L2	0.993731	0.00626869
RBM12B	0.993731	0.00626917
HMGN1	0.993724	0.00627606
LINC02753	0.993724	0.00627624
FRMD5	0.993716	0.00628438
TUBG1P	0.993697	0.00630347
DDIT4	0.99369	0.00631002
PDGFRB	0.993677	0.00632302
CCT8	0.993676	0.00632405
NCOA7	0.993675	0.00632516
PSMA3	0.993674	0.00632593
IFT22	0.993656	0.00634383
STC1	0.993649	0.0063506
MORF4L2	0.993618	0.00638198
TOP1	0.993615	0.00638533
CCL20	0.993612	0.00638803
GPCPD1	0.993584	0.00641614
LINC00658	0.993579	0.00642078
SSB	0.993577	0.00642332
POM121	0.99357	0.0064303
ZC3HAV1L	0.993566	0.00643439
SPATA12	0.993557	0.00644342
MMP24	0.993555	0.00644526
MARCKSL1	0.993533	0.006467
SLC2A3	0.993509	0.00649109
SMC4	0.993506	0.00649445
RDH10-AS1	0.993496	0.00650387
H2BC10	0.993496	0.00650397
ARFRP1	0.993462	0.00653781
MMACHC	0.993456	0.00654416
LOC105370792	0.993435	0.00656495
KCNQ2	0.993425	0.00657485
ARMC3	0.993425	0.00657523
ATAD5	0.993414	0.0065862
ADD3-AS1	0.993412	0.0065876
AVL9	0.993411	0.00658927
DKC1	0.993389	0.0066112
GNB1L	0.99338	0.00662038
LOC100131496	0.993369	0.00663111
HDAC2	0.993357	0.00664347
LINC00216	0.993342	0.00665835
SRSF9	0.993315	0.00668453
SERPINB5	0.993307	0.00669296
CARHSP1	0.993297	0.00670308
SMC1A	0.993283	0.00671724
CYP2S1	0.993273	0.00672746
RPL9P32	0.993267	0.00673255
CARD14	0.993264	0.0067364
GAPDHP55	0.993256	0.00674378
PCID2	0.993255	0.00674542
NOTUM	0.993238	0.00676199
MIR181A2HG	0.993226	0.00677414
LIPM	0.993224	0.00677595
XPOT	0.993217	0.00678291
H2AC11	0.993208	0.00679226
EFCAB10	0.993188	0.00681209
GNL3	0.993186	0.00681394
ZAR1	0.993176	0.00682365
DNAJA1	0.993176	0.00682406
IARS1	0.993175	0.00682511
NFATC3	0.993173	0.00682737
H2BC14	0.99317	0.00682966
AARS1	0.993166	0.00683417
JUP	0.993164	0.00683618
SAP30L-AS1	0.993152	0.00684778
IL1RN	0.993141	0.00685879
DPM1	0.993117	0.00688283
SEPTIN7P6	0.993114	0.00688577
TRIM52	0.993113	0.00688656
TLX1NB	0.993113	0.00688743
CKAP2L	0.993106	0.00689449
VAC14-AS1	0.99309	0.00691017
GZF1	0.993089	0.00691143
SFRP4	0.993083	0.00691713
ERO1A	0.99308	0.00692018
LINC01168	0.993038	0.00696209
CCAT2	0.993032	0.00696756
IFI6	0.993023	0.00697671
UBAP2L	0.993019	0.00698101
RCN1	0.992985	0.00701476
METTL21C	0.992967	0.00703305
PROSER1	0.992952	0.00704783
STRAP	0.992945	0.00705463
PPM1G	0.992942	0.00705775
VRK2	0.99294	0.00705998
ASPN	0.992936	0.00706398
DCAF13	0.992935	0.0070646
ABHD2	0.992928	0.0070719
TIMP1	0.992913	0.00708657
MCM3AP-AS1	0.992905	0.00709451
EDDM13	0.992898	0.00710196
EREG	0.992894	0.00710583
TOP1MT	0.992883	0.00711744
ATP8A2P2	0.992879	0.00712135
CAPRIN1	0.992849	0.00715127
SLC12A9	0.992813	0.00718689
BORA	0.992788	0.00721219
RPS2P5	0.992779	0.00722123
WDPCP	0.992768	0.00723204
RUNX1	0.992744	0.00725551
FAM83A-AS1	0.992744	0.00725571
TMEM51-AS2	0.992742	0.00725789
PDHA1P1	0.992741	0.00725868
RPS2P15	0.992735	0.00726477
CKMT2	0.992727	0.00727334
MMS19	0.992722	0.00727773
GSPT1	0.992712	0.00728754
SRSF1	0.992691	0.00730942
FAM71E1	0.992682	0.0073183
ITGAX	0.992681	0.00731852
LBR	0.992671	0.00732863
SPINT4	0.992657	0.00734327
HDGF	0.99265	0.00734955
CTSK	0.992628	0.00737243
STC2	0.992625	0.00737493
LOC389602	0.992614	0.00738648
EIF4BP2	0.992581	0.00741887
TFRC	0.992581	0.007419
GRAMD1A	0.99258	0.0074199
MTHFD1L	0.992559	0.00744112
ZDHHC20	0.992554	0.00744586
ATM	0.992543	0.00745655
DTD1-AS1	0.99253	0.0074695
ZNF789	0.992528	0.00747188
CCNH	0.992523	0.00747718
RPS20P15	0.992517	0.00748331
KIF2A	0.992504	0.00749599
PROX2	0.992503	0.00749651
TGM2	0.992487	0.0075131
EIF2S1	0.992477	0.00752333
RBIS	0.992474	0.00752589
PTGES3	0.99247	0.00752955
HNF1A	0.992467	0.00753311
LMCD1	0.992465	0.00753473
NIT2	0.992465	0.00753492
FAM186B	0.992459	0.00754096
USP37	0.992454	0.007546
CHCHD4P5	0.992443	0.00755739
FAP	0.992433	0.00756693
ILF2	0.992428	0.0075725
SLC6A14	0.992421	0.00757879
UFM1	0.992414	0.00758646
FAT1	0.992406	0.00759402
SF3B1	0.992404	0.00759573
OR13K1P	0.9924	0.00760037
CCNB1	0.992396	0.00760448
TAF9B	0.992392	0.00760819
LINC00698	0.992383	0.00761688
ANKRD36	0.992356	0.00764435
LOC101927787	0.992351	0.00764891
CELSR1	0.992351	0.00764901
MAP7D2	0.992342	0.0076583
UHRF1	0.992332	0.00766756
DCAF1	0.99233	0.00766973
MCTS1	0.992323	0.00767691
MYEOV	0.992314	0.00768618
ATP11A	0.992297	0.00770288
OLA1	0.992287	0.00771289
NOP2	0.99225	0.00775005
ASXL1	0.992238	0.00776166
LOC101927950	0.99223	0.00776955
SAP18	0.99223	0.00776988
DDX5	0.99222	0.00777964
GABPB1	0.992208	0.00779205
SCARNA5	0.992205	0.00779521
PRDX4	0.992203	0.00779664
SRSF11	0.992195	0.00780484
RGS16	0.992191	0.00780913
PRPF40A	0.99215	0.00785046
SLC25A15	0.99213	0.00786957
ISM1	0.992068	0.00793233
NUTM2G	0.99206	0.00793983
ANKRD61	0.99206	0.00794007
OR10A5	0.992054	0.00794617
GPT2	0.992025	0.0079753
RNF32-AS1	0.992019	0.00798087
LOC100130664	0.992012	0.00798795
YBX1	0.992011	0.00798888
MYADML2	0.99201	0.00799041
AP4B1-AS1	0.991997	0.00800311
TTC3-AS1	0.991983	0.00801681
STAU1	0.991977	0.00802289
NCAPH2	0.991971	0.00802889
ARL14EPP1	0.991969	0.00803093
RPL34P26	0.991957	0.00804328
CXCL2	0.991954	0.00804632
PSMD7	0.991947	0.00805305
GLIPR1	0.991944	0.00805605
LOC107985075	0.991933	0.00806673
BMP7	0.991929	0.00807072
SUPT16HP1	0.991928	0.00807163
LOC100421091	0.991926	0.00807398
KIZ-AS1	0.991913	0.00808696
SRSF6	0.991898	0.00810244
EIF2A	0.991897	0.00810251
MFSD14B	0.991894	0.00810633
ATG9B	0.991891	0.00810931
OGFR	0.991884	0.0081156
OSER1	0.991875	0.0081254
KLK11	0.991867	0.00813303
H2BC4	0.991865	0.00813453
RAB15	0.991848	0.00815233
PABPC1L	0.991844	0.00815595
SOX12	0.991819	0.0081809
ANTXR1	0.991792	0.00820793
HILPDA	0.991785	0.00821528
SKA3	0.99178	0.00821998
VSNL1	0.991765	0.0082348
MAGEA6	0.991758	0.0082421
EPB41L5	0.991754	0.00824596
KCNQ1	0.991748	0.00825165
CHPF	0.991741	0.00825935
U2SURP	0.991737	0.0082634
TBC1D8	0.991724	0.00827634
PROCR	0.991712	0.0082881
CBX2	0.99171	0.00828998
XPO4	0.991705	0.00829509
NELFCD	0.991702	0.00829789
WNT5A	0.991701	0.00829925
ZBTB44	0.991699	0.00830071
MCM7	0.991693	0.0083069
TAF1D	0.991691	0.00830925
SORD	0.99169	0.00831036
CKAP2	0.991687	0.00831321
SLFNL1	0.991656	0.00834447
GGCT	0.991643	0.00835677
DCLRE1C	0.991639	0.00836093
TRMT112	0.991631	0.00836897
LAPTM4B	0.991614	0.00838639
INSYN2B	0.991591	0.00840935
MMP9	0.991587	0.00841314
RASA1	0.991582	0.00841845
CHRNG	0.991561	0.00843915
TM9SF4	0.991556	0.00844424
ATAD2	0.991532	0.00846818
SEC61A1	0.991528	0.00847226
PRPF40B	0.99151	0.00848983
IMPDH2	0.99151	0.00849021
TRAF5	0.99151	0.00849045
YARS2	0.991502	0.00849763
LRATD2	0.991501	0.00849912
TRIM2	0.991496	0.00850378
NQO1	0.991494	0.0085058
ALYREF	0.991494	0.00850648
MDN1	0.991486	0.00851408
PFN1P2	0.991476	0.00852448
LOC101929162	0.991467	0.00853299
H3C4	0.991456	0.00854399
SLC16A4	0.99143	0.00856998
NUP153-AS1	0.991418	0.00858175
ATP6V1F	0.99138	0.00862037
STARD4-AS1	0.991373	0.00862747
H2BC8	0.991353	0.00864695
IMPDH1P10	0.991345	0.00865472
CENPF	0.991341	0.00865873
PMS2P1	0.991341	0.00865927
SERBP1	0.991338	0.0086619
CLDN14	0.99133	0.00867035
CFHR4	0.991306	0.00869356
HOXB9	0.991274	0.00872615
GBP7	0.991262	0.00873783
SLC35D3	0.991262	0.00873791
CADPS	0.991245	0.00875509
EIF3A	0.991241	0.00875911
MROH1	0.991221	0.00877881
SPDYE2	0.991205	0.00879468
EPSTI1	0.991199	0.0088013
ESM1	0.991196	0.00880446
BANF1	0.991165	0.00883486
ZC3H12B	0.991152	0.00884775
ZNF185	0.99115	0.00884979
COMMD5	0.991147	0.00885291
RBM25	0.991143	0.00885719
GDF11	0.991133	0.00886656
RPL10P12	0.991128	0.00887224
SHROOM4	0.991122	0.00887782
SNAP47	0.991104	0.00889612
ASPHD1	0.991094	0.00890642
SERPINE2	0.991092	0.00890842
TNFRSF11B	0.991086	0.008914
MAPRE1	0.991073	0.00892656
LOC105375787	0.991067	0.00893262
NFIA-AS2	0.991052	0.0089479
ACTL6A	0.991044	0.00895642
SULT2B1	0.991029	0.00897113
MED12	0.990991	0.00900865
WNT2	0.990982	0.00901766
CLVS1	0.990969	0.00903089
PCSK9	0.990969	0.00903093
DNAH11	0.990946	0.00905354
HUWE1	0.990931	0.00906928
HNRNPA3P9	0.990924	0.00907559
EIF1AX-AS1	0.990916	0.00908375
FBXW7-AS1	0.990908	0.00909162
CDK4	0.990905	0.00909493
MRPL3	0.990893	0.00910651
H3C8	0.990891	0.00910928
HSPA2-AS1	0.99089	0.00911012
LOC100419878	0.990888	0.009112
HELZ2	0.990886	0.00911351
YRDC	0.990885	0.00911471
MYO10	0.990874	0.00912626
RPS27AP8	0.990865	0.00913488
BTF3	0.99086	0.0091397
OSBP2	0.990847	0.00915271
BNIP3P42	0.990843	0.00915737
MRNIP	0.990842	0.00915801
SRMS	0.990818	0.009182
UBE2FP3	0.990804	0.0091959
SYNPR	0.990798	0.0092024
HNRNPK	0.990797	0.00920308
KCNRG	0.990794	0.00920598
PTBP3	0.990788	0.00921199
TM4SF1	0.990783	0.0092168
LOC100128007	0.990782	0.00921822
MAGED2	0.990781	0.00921923
TMPO	0.990779	0.00922064
MTDH	0.990777	0.00922276
C8orf74	0.990775	0.00922532
SSRP1	0.990742	0.00925826
TUBA1C	0.990731	0.00926867
VDAC1	0.990716	0.00928359
CNNM3	0.990704	0.00929562
ZNF850	0.990693	0.00930697
EIF3B	0.990673	0.00932654
MCM8-AS1	0.990639	0.00936144
LRP4	0.990634	0.00936632
ARL6IP1	0.990623	0.00937688
LARGE2	0.99062	0.00938041
ALG1L13P	0.990619	0.00938135
ZNF7	0.990608	0.0093921
PSAT1	0.990602	0.00939801
HAGHL	0.9906	0.00940029
FANCL	0.990582	0.00941793
LOC100129917	0.990579	0.00942115
POTEF	0.990569	0.00943121
PGM5P2	0.990539	0.00946074
GNRHR	0.990534	0.00946615
CAD	0.990532	0.00946834
EDNRA	0.990527	0.00947291
TMTC4	0.990525	0.00947476
UTP20	0.990513	0.00948722
IMPDH1	0.990501	0.00949945
B3GALNT2	0.990496	0.00950388
SRSF3	0.990488	0.0095124
KRTAP5-1	0.990466	0.00953409
LOC105371006	0.990463	0.00953677
MIR133A1HG	0.990449	0.00955136
LOX	0.990443	0.00955694
UTP18	0.99044	0.00955956
DMKN	0.990366	0.00963428
PCAT2	0.990361	0.00963949
H2AC13	0.990359	0.00964136
ZNF705A	0.99035	0.00964972
BOLL	0.990346	0.0096539
DIMT1	0.990345	0.00965451
CHDH	0.990337	0.00966289
THOC2	0.990317	0.0096827
TESC	0.990309	0.00969121
MPHOSPH8	0.990298	0.00970201
ZFP36L1	0.990297	0.0097029
NPRL3	0.990294	0.00970612
TUBA1B	0.990291	0.00970858
PNN	0.99026	0.00973985
FADS2	0.990244	0.00975622
MAGI1-AS1	0.990243	0.00975655
RCC2	0.990239	0.00976073
HNRNPD	0.990236	0.00976437
CUL7	0.990234	0.00976551
POU5F1P3	0.990225	0.00977478
TNFRSF12A	0.990213	0.00978675
SNORA71A	0.990207	0.00979272
ATP5F1E	0.990202	0.00979772
CETP	0.990202	0.00979806
GAPDHS	0.99019	0.0098096
LRRC41	0.990167	0.00983272
RPS18P5	0.99016	0.00984044
AZIN1	0.990138	0.00986202
TBC1D4	0.990124	0.00987563
KLHL31	0.990119	0.00988084
KARS1	0.990117	0.00988263
CCDC192	0.990097	0.00990253
BRD9	0.990088	0.00991219
GDF15	0.990083	0.00991687
FER1L4	0.990073	0.00992722
UBXN11	0.990065	0.00993494
HPS4	0.990052	0.00994822
KIF4A	0.990045	0.00995514
LOC100420532	0.990042	0.00995825
PORCN	0.990037	0.00996315
STYXL2	0.990035	0.00996514
TBC1D22A-AS1	0.990007	0.0099926
TCERG1	0.989996	0.0100042
BZW2	0.989981	0.0100193
FGGY	0.989973	0.0100268
RAB31	0.989964	0.0100357
SKAP1-AS2	0.989962	0.0100381
CC2D2B	0.989952	0.0100483
SFPQ	0.98995	0.0100496
LYAR	0.989949	0.0100515
MSI2	0.989948	0.0100523
ABCE1	0.989944	0.0100556
URI1	0.989943	0.0100568
CENPL	0.989939	0.0100607
XPO1	0.989891	0.0101092
SLC7A6OS	0.989873	0.0101275
PIGL	0.989871	0.0101288
CDC6	0.989867	0.0101334
MGAT5	0.989852	0.010148
DNM3	0.98985	0.0101497
PARP14	0.989839	0.0101613
CLDN18	0.989826	0.010174
BHLHE40-AS1	0.989822	0.0101781
LOC100420018	0.98982	0.0101801
ZNF711	0.989799	0.0102013
KCNH8	0.989789	0.0102113
UBA1	0.989781	0.0102185
OXGR1	0.989778	0.0102225
GNL2	0.989771	0.0102291
ZNF814	0.98977	0.0102304
NCAPG	0.989739	0.0102608
TBPL1	0.98973	0.01027
LINC02160	0.989717	0.0102831
LOC100420939	0.989717	0.0102834
BUB1B	0.989713	0.0102873
DHODH	0.989712	0.0102877
RPL21P8	0.98971	0.0102899
AHSA2P	0.989709	0.0102906
PRMT1	0.989706	0.0102938
BTBD18	0.989674	0.0103258
MTIF3	0.989648	0.0103523
EVA1B	0.989639	0.0103605
SERINC3	0.989627	0.0103733
ANOS1	0.989625	0.0103753
IPO7	0.989622	0.010378
PHACTR3	0.989621	0.0103795
H2AC8	0.989606	0.0103944
CCNE2	0.989603	0.0103972
CCNYL7	0.9896	0.0103997
ZMYM2	0.989588	0.0104121
GTF3C3	0.989584	0.0104157
DCLRE1B	0.989558	0.0104417
ASPM	0.989557	0.0104434
RRM2	0.989556	0.0104436
DLGAP4-AS1	0.989529	0.0104712
SHANK2-AS3	0.989515	0.0104851
ADAR	0.989508	0.0104923
RN7SKP299	0.989507	0.0104926
DIDO1	0.989502	0.0104983
FOXM1	0.989492	0.0105084
CABLES2	0.989475	0.0105254
MARS1	0.989473	0.0105266
KARS1P1	0.989471	0.0105291
EEF1A1P25	0.989469	0.0105309
S100G	0.989469	0.0105314
SLC7A1	0.989468	0.0105324
AQP9	0.989467	0.0105334
LINC02120	0.989466	0.0105344
ADAMTS2	0.989452	0.010548
CDSN	0.989445	0.0105552
TFDP1	0.989417	0.0105835
CARMIL3	0.989412	0.0105878
H3P25	0.989411	0.0105895
SLC3A2	0.989403	0.0105974
ZNF267	0.989398	0.0106017
MAPRE3-AS1	0.98937	0.0106303
PUM3	0.989359	0.0106414
MIR548I2	0.989357	0.0106431
PDZK1IP1	0.989346	0.0106537
NCBP2-AS1	0.989335	0.0106651
DHX9	0.989335	0.0106654
PTGS2	0.989327	0.0106727
TMED2	0.98932	0.0106803
ESYT1	0.989307	0.0106929
POLR3E	0.9893	0.0107004
SBSPON	0.989299	0.0107006
IQGAP3	0.989291	0.010709
ADNP-AS1	0.989271	0.0107294
RPL26P32	0.989271	0.0107294
EPHB2	0.989221	0.0107787
EZH2	0.98921	0.0107904
CARM1	0.989194	0.0108062
STEAP3-AS1	0.989186	0.0108137
SF3A3P1	0.989182	0.0108185
VCP	0.989178	0.0108218
KAAG1	0.989157	0.0108432
LOC645405	0.989148	0.0108522
UMPS	0.989125	0.0108747
SPON2	0.989121	0.0108786
LOC100420066	0.989113	0.0108874
MMP20	0.9891	0.0109004
USP9X	0.989086	0.0109142
LBX2	0.989077	0.0109228
NUP107	0.98906	0.0109402
METTL5	0.989058	0.010942
LOC101927557	0.989056	0.0109436
KRR1	0.989046	0.0109538
NARS1P2	0.989042	0.010958
AIRN	0.98902	0.01098
SULT1C2P1	0.989016	0.0109837
CASK	0.989004	0.0109958
GFY	0.988984	0.0110165
NOB1	0.988974	0.0110257
CNOT11	0.988966	0.0110341
IL11	0.988954	0.0110462
OSBPL3	0.988936	0.0110637
DNM1L	0.988934	0.0110656
DIO2	0.988932	0.0110677
SNX22	0.98892	0.0110797
ARPC1B	0.988912	0.011088
PTPN12	0.988911	0.0110891
NBPF15	0.988906	0.0110942
ENPP7P8	0.988902	0.0110977
COL9A1	0.988892	0.0111078
HIGD1AP6	0.988873	0.0111266
SLC17A9	0.988871	0.011129
MTND1P9	0.988867	0.0111328
PRRX1	0.988849	0.0111509
SPDYE3	0.98884	0.0111597
ETV4	0.98881	0.0111899
SPAG4	0.988806	0.0111937
RNF157-AS1	0.988803	0.0111974
STARD13-AS	0.988778	0.0112215
NCOA3	0.988774	0.0112256
DSCC1	0.988764	0.0112356
PTGES2-AS1	0.98876	0.0112401
GID8	0.988756	0.0112443
LHB	0.988754	0.0112455
RPS3AP46	0.988727	0.0112728
WDR43	0.988716	0.0112842
FARSA-AS1	0.988673	0.0113267
TSACC	0.988673	0.0113274
ATF7IP2	0.98866	0.0113402
SUV39H2	0.988653	0.0113472
HOXC-AS2	0.988647	0.0113527
ITGB1BP1	0.988638	0.0113616
EIF4BP5	0.988637	0.0113631
NCOA6	0.988635	0.0113647
LMBR1	0.988634	0.0113662
USP24	0.988612	0.0113876
EPRS1	0.988609	0.011391
INTS13	0.988571	0.0114295
NAT10	0.988565	0.0114353
NEK6	0.988549	0.011451
DIAPH3	0.988548	0.0114523
COL18A1-AS1	0.988527	0.0114733
ALDH1L2	0.988503	0.0114971
RPS4XP14	0.988497	0.0115027
MYO1B	0.988478	0.0115217
GGA3	0.988469	0.011531
PROX1	0.988461	0.0115389
RPL7AP35	0.988456	0.0115437
FAM217B	0.988441	0.0115586
USP7	0.988424	0.0115764
SNORA11	0.988405	0.0115945
SPDYE2B	0.988393	0.0116065
CKS2	0.988378	0.0116217
DOCK9-AS1	0.988371	0.0116287
RPL22L1	0.988371	0.0116288
EIF3M	0.988362	0.011638
CCNJ	0.988356	0.0116437
RCC2P4	0.988344	0.0116558
FGFRL1	0.988336	0.0116643
DIAPH2-AS1	0.988304	0.0116957
THUMPD3	0.988271	0.0117291
LOXL2	0.988266	0.011734
H2AZ1	0.988266	0.0117343
MIR181A2	0.988222	0.0117784
LRP8	0.98822	0.0117805
LIPG	0.988214	0.0117862
LOC100419570	0.988209	0.0117914
IGF2BP3	0.988205	0.0117953
TMEM132D-AS1	0.988201	0.0117993
SASS6	0.988194	0.0118059
TCF3	0.98818	0.0118201
KDM2B	0.988176	0.0118242
MDFI	0.988176	0.0118243
CLSPN	0.988173	0.0118273
KCP	0.988165	0.011835
ADAM12	0.988164	0.0118355
SNRPGP18	0.988158	0.0118418
ODAM	0.988153	0.0118474
NDUFA3P2	0.988143	0.0118575
MTND4P26	0.988138	0.0118617
H2BC9	0.988137	0.0118632
IGFL2-AS1	0.98811	0.0118903
ZNF83	0.988102	0.0118977
EIF4E2P1	0.988091	0.0119092
SEC13	0.98809	0.0119098
FUT8	0.988089	0.0119105
SPATA21	0.988087	0.0119134
LOC652276	0.988078	0.0119221
PSRC1	0.988074	0.011926
FAM25A	0.98807	0.0119305
RAD21	0.988064	0.011936
MYH4	0.988045	0.0119547
RNU4ATAC12P	0.988045	0.011955
COLGALT1	0.988023	0.0119765
ADAMTS6	0.988018	0.0119819
SCGB3A2	0.987995	0.0120052
EPHX4	0.987984	0.0120161
FCGR1A	0.987975	0.0120253
BCL9	0.987967	0.0120325
BIRC6-AS2	0.987963	0.0120372
RRP12	0.987962	0.0120383
FCGR3A	0.987949	0.0120511
RTL1	0.987936	0.0120638
C11orf58	0.987936	0.0120643
COL18A1-AS2	0.987932	0.0120684
MTND5P28	0.98793	0.0120705
IFITM2	0.987906	0.012094
HSPA4L	0.987889	0.012111
SRSF7	0.987874	0.0121258
DDIT3	0.987871	0.0121288
LOC101927556	0.987869	0.0121306
MORC2	0.987863	0.0121371
ADRM1	0.987861	0.0121393
FBXW8	0.987856	0.0121443
CROCC2	0.987821	0.0121794
GRM8	0.987811	0.0121886
FADS1	0.987794	0.0122064
GPR18	0.987769	0.0122308
GTSF1	0.987769	0.0122309
SLC11A2	0.987766	0.0122337
TECR	0.987745	0.012255
HMGA2	0.987734	0.012266
SLC7A11	0.987729	0.0122713
UNC93A	0.987724	0.0122757
TRIP13	0.987708	0.0122918
SLCO1B3	0.987686	0.0123145
ASB6	0.987677	0.0123232
TUBGCP2	0.987661	0.0123395
AJUBA	0.987659	0.0123411
MYLK4	0.987658	0.012342
ANXA5	0.987657	0.0123432
RPL7AP48	0.987652	0.012348
SLC13A4	0.987648	0.0123521
LOC105376116	0.987632	0.0123676
LYZ	0.987628	0.012372
SH3PXD2A-AS1	0.987617	0.0123827
RPL17P25	0.987605	0.0123953
HSPE1	0.987603	0.0123975
NKPD1	0.987593	0.0124068
SESN3	0.987587	0.0124131
ASCL5	0.987574	0.0124258
AARSD1P1	0.987571	0.0124288
ZBTB20	0.98757	0.0124304
APEX1	0.987559	0.0124408
SMG5	0.987557	0.0124426
LETMD1	0.987557	0.012443
KDM5C	0.987553	0.0124473
EPHA2	0.98749	0.0125102
ORC6	0.987484	0.0125157
NKAIN4	0.987473	0.0125272
PLXNA1	0.987469	0.0125311
ARL13A	0.987443	0.0125574
SLC1A5	0.987436	0.0125636
WAKMAR2	0.987432	0.0125678
OR2AG1	0.987417	0.0125834
DLK2	0.987391	0.0126086
MRAP	0.987383	0.0126165
PPM1H	0.987376	0.0126239
NSUN2	0.987376	0.012624
LOC100129484	0.987318	0.0126822
PSMC2	0.987292	0.0127076
SMS	0.987288	0.0127116
LRRC37A	0.987285	0.0127149
ZC3H15	0.987276	0.0127241
TCHH	0.987271	0.0127293
BPIFB9P	0.987256	0.0127436
SIM2	0.987218	0.0127817
CKAP5	0.987192	0.0128079
SIGMAR1	0.987184	0.0128162
SFXN4P1	0.987181	0.0128186
SKIL	0.987173	0.012827
CENPJ	0.987166	0.0128336
TBC1D31	0.987165	0.0128353
RIPK2	0.98716	0.0128404
GRINA	0.987155	0.0128453
SHMT2	0.98715	0.0128498
ANXA3	0.987124	0.0128764
TRIM17	0.987117	0.0128828
SNHG17	0.987103	0.0128974
MIEN1	0.987076	0.0129241
STX16	0.987074	0.0129263
HEPHL1	0.987069	0.0129309
DUOX1	0.987066	0.0129341
LOC101927972	0.98706	0.0129401
FOXP4-AS1	0.987037	0.0129627
LRRC8E	0.987029	0.0129712
TRIM13	0.987026	0.012974
KNOP1P2	0.987025	0.0129752
SMIM45	0.986992	0.0130079
CCDC183-AS1	0.986981	0.0130192
SCUBE3	0.986974	0.0130256
UTP14A	0.986966	0.0130336
CDC42P1	0.986951	0.0130493
LINC01410	0.986949	0.0130513
LZTS3	0.986934	0.0130659
LOC100421465	0.986933	0.0130675
TMEM243	0.986925	0.0130749
NFAT5	0.986913	0.0130874
SLBP	0.986903	0.0130966
WRNIP1	0.986903	0.0130973
CEBPB	0.986897	0.0131033
ADGRD2	0.986885	0.0131149
GCFC2	0.986859	0.0131413
NUP58	0.986856	0.0131438
MALT1	0.986845	0.0131546
APMAP	0.986808	0.0131922
ALG1	0.986791	0.0132094
CYB5B	0.98679	0.0132097
SLC22A3	0.986776	0.0132237
H3C11	0.98677	0.0132303
SDCBP2-AS1	0.986749	0.0132505
TRMT10B	0.986737	0.0132634
SUGP2	0.986735	0.0132645
MEST	0.98673	0.0132705
KRT38	0.98672	0.0132805
POLA1	0.986714	0.0132861
DUSP16	0.986693	0.0133071
KHDC4	0.986675	0.0133253
PMS1	0.986666	0.013334
SCAT2	0.986644	0.013356
EPDR1	0.986641	0.0133588
ZNF207	0.98664	0.01336
RHPN1	0.986627	0.0133732
NTF4	0.986618	0.0133818
CDK12	0.986618	0.0133825
RPL23AP52	0.986604	0.0133963
DHX15	0.9866	0.0133997
SHANK2-AS1	0.986594	0.0134061
CD47	0.986591	0.0134087
HACD3	0.98658	0.0134201
CCNL1	0.986577	0.0134227
TUBB8P1	0.986575	0.0134253
ANAPC10	0.986556	0.0134444
MCM2	0.986555	0.0134452
NAA20	0.986544	0.0134557
IGFL4	0.986542	0.0134583
BZW1-AS1	0.986536	0.0134643
SAPCD2	0.986533	0.0134672
LOC107985097	0.986533	0.0134674
PROSER2-AS1	0.986532	0.0134682
RALGAPA2	0.986527	0.0134728
MRPS25	0.986523	0.0134772
GRHL2	0.986522	0.0134779
STMN1	0.986513	0.0134874
TGIF1	0.986505	0.0134952
RFC3	0.986505	0.0134954
ZSWIM1	0.986497	0.0135034
SULF2	0.986472	0.0135277
PAK1IP1	0.986466	0.0135339
SEC14L2	0.986458	0.0135423
YWHAG	0.986457	0.0135432
DGKH	0.986436	0.0135639
SLC9A8	0.986435	0.013565
BUB1	0.98642	0.0135799
RPS10P13	0.986377	0.0136228
TUBB8P2	0.986376	0.0136236
GANAB	0.986374	0.0136257
C1QBP	0.986372	0.0136283
MSTO1	0.986368	0.0136321
UBE2I	0.986363	0.0136365
KLHL35	0.986359	0.0136406
UGGT2	0.986358	0.0136421
ACBD3-AS1	0.986357	0.0136434
POLR1A	0.986355	0.0136453
KIF2C	0.986343	0.0136567
KNTC1	0.986342	0.0136578
CALML3	0.986326	0.0136736
RPL23P6	0.986297	0.0137025
RPL32P18	0.986295	0.0137051
SPDYA	0.986275	0.0137251
NEK3	0.986275	0.0137253
INVS	0.986258	0.0137419
MCM6	0.986253	0.0137469
CRLS1	0.986233	0.0137674
ARHGAP26-AS1	0.98622	0.0137799
CARS2	0.986216	0.0137838
RAET1E-AS1	0.986211	0.0137893
NECTIN1	0.986206	0.0137936
GTF2F2	0.986181	0.0138185
PLAUR	0.986179	0.013821
POM121C	0.986173	0.0138269
SNHG1	0.986163	0.0138366
INPP5D	0.986133	0.0138669
AMER1	0.986132	0.0138685
SH3PXD2B	0.986124	0.0138758
AHSA1	0.98612	0.0138796
PDCD11	0.986117	0.0138831
SNRPF	0.986116	0.0138843
RRP1B	0.986088	0.013912
ERVW-1	0.986067	0.0139331
SLC9B1	0.986053	0.0139468
CDK1	0.986051	0.0139487
H2AX	0.986046	0.0139541
TOMM20	0.986035	0.0139646
EPGN	0.986018	0.0139816
CBFB	0.986009	0.0139911
CIT	0.985967	0.0140333
YTHDF1	0.98593	0.0140702
SLC39A4	0.98593	0.0140704
INCENP	0.985914	0.0140862
SUPT20H	0.9859	0.0140995
NEMP2	0.985891	0.0141087
CELF2-AS1	0.985888	0.0141124
RPF2	0.985887	0.0141127
MED1	0.985867	0.0141331
SMCR5	0.98586	0.0141399
FEZF1-AS1	0.985856	0.0141436
LMO7	0.985852	0.0141485
AGRN	0.985838	0.0141625
EXOSC9	0.985836	0.014164
BTG3	0.985834	0.0141664
C4orf51	0.985815	0.0141853
RPL7L1	0.985811	0.0141892
IMPG1	0.985805	0.0141951
RPL5P17	0.985791	0.0142088
SLC29A1	0.985787	0.0142131
FRMD7	0.985787	0.0142131
LRPPRC	0.985779	0.0142206
EIF4A3	0.985775	0.0142252
ASCC3	0.985769	0.0142308
MAD2L1	0.985746	0.0142545
GTF3C6P3	0.985733	0.014267
ZC3H18	0.985731	0.0142686
EML4	0.985729	0.0142707
E2F5	0.985729	0.0142709
ICA1	0.985714	0.0142862
HMBOX1	0.985708	0.0142919
CBLIF	0.985698	0.0143016
ZNF518A	0.985689	0.0143111
LRIG2-DT	0.985676	0.0143241
SEPTIN7P12	0.985675	0.0143247
TSPAN6	0.985673	0.0143266
NEK5	0.98567	0.0143298
F2R	0.985668	0.0143324
SMPD4	0.985666	0.0143341
SALL4P4	0.98566	0.0143402
SH3TC2	0.985651	0.0143491
ASCC1	0.985636	0.014364
ATP9A	0.98563	0.0143701
STMN3	0.985626	0.0143744
C1orf56	0.985607	0.0143934
LMTK3	0.985577	0.0144227
MTND4P15	0.985571	0.014429
RPL23AP55	0.985563	0.0144371
SNX2P1	0.985514	0.0144859
LOC441179	0.985501	0.0144993
MX1	0.985486	0.0145139
GNG4	0.985482	0.0145175
BRWD3	0.985479	0.0145211
SCRN1	0.985471	0.0145291
PFDN4	0.985463	0.0145368
LZTFL1	0.985457	0.014543
LOC105371050	0.985451	0.0145494
DHCR7	0.985449	0.0145512
DUSP4	0.985426	0.0145744
ATP13A3	0.985421	0.0145795
DDX18	0.985414	0.0145864
NUP188	0.985412	0.014588
CACYBP	0.985406	0.0145942
PDZD8	0.985403	0.0145974
LCTL	0.985402	0.014598
NEBL-AS1	0.985398	0.014602
MIPEP	0.98539	0.0146095
NADK2-AS1	0.985382	0.0146182
GPATCH4	0.985371	0.0146285
THUMPD3-AS1	0.985367	0.0146328
PSMA1	0.985364	0.0146359
SYPL1	0.985356	0.0146444
CYP4X1	0.985352	0.0146477
NUFIP2	0.985347	0.0146535
PPAT	0.985332	0.0146685
FAM86EP	0.985328	0.0146724
GRK6	0.985309	0.0146906
SMIM18	0.985299	0.0147013
CPSF6	0.985262	0.0147383
DPY19L1	0.98524	0.0147599
MORF4L1P5	0.985233	0.0147668
SLC2A1-DT	0.985231	0.0147686
LRP11	0.985224	0.0147757
H2AW	0.985213	0.0147868
ODF2	0.985202	0.0147983
CCSAP	0.985198	0.0148025
RPS2P23	0.985171	0.0148293
ITFG2	0.985165	0.0148354
UTP25	0.985159	0.0148413
PRSS54	0.985142	0.0148577
MSX2	0.985138	0.0148618
CD300LD	0.985129	0.0148708
RPL31P58	0.985128	0.0148721
MADD-AS1	0.985126	0.0148742
DUOXA1	0.985103	0.0148968
CPZ	0.9851	0.0149002
BRCA2	0.985099	0.0149009
EBPL	0.985093	0.0149072
SNRPB2	0.985075	0.0149246
DBF4	0.985071	0.0149294
OPA1-AS1	0.985053	0.014947
IAH1	0.985034	0.0149662
CEP55	0.98503	0.0149695
CYP2T3P	0.985025	0.0149755
RPS26P12	0.985021	0.0149793
BNIP3P40	0.984979	0.0150206
NOTCH3	0.984968	0.0150317
BMP4	0.984964	0.0150361
H2BC15	0.984964	0.0150364
MYCNOS	0.984958	0.0150421
MTND3P10	0.984905	0.0150947
ZIC5	0.9849	0.0151003
FBXL2	0.984889	0.0151113
LOC101928855	0.984884	0.0151156
MECOM-AS1	0.984883	0.0151166
NME1	0.98487	0.0151297
FXR1	0.984845	0.0151551
RPL26P4	0.984836	0.0151642
RHOQ-AS1	0.984833	0.0151666
GABRE	0.984811	0.015189
AATBC	0.984792	0.0152081
NPM3	0.984778	0.0152223
WNT11	0.98476	0.0152397
PRMT3	0.984736	0.0152637
LIPE	0.984721	0.0152795
SMARCC1	0.984719	0.0152813
RPL6P2	0.984719	0.0152815
CSGALNACT1	0.984718	0.015282
CCND1	0.984709	0.0152907
PPP1R14B-AS1	0.984686	0.0153141
RPL17P29	0.984672	0.0153279
TIMELESS	0.984663	0.0153372
CNTD1	0.984659	0.0153413
NAA15	0.984657	0.0153429
MYB	0.984636	0.015364
SLC4A11	0.984634	0.0153662
PLOD3	0.984606	0.0153942
RPS15AP39	0.984604	0.0153961
LRRC59	0.984601	0.0153986
CDV3	0.984589	0.0154115
CMTM8	0.98458	0.0154198
FCGR2A	0.984579	0.0154213
CGB7	0.98457	0.0154297
H3C7	0.984562	0.015438
FMNL1-AS1	0.984561	0.0154393
COG5	0.984557	0.0154429
MRGBP	0.984549	0.0154513
GLT8D1	0.984543	0.0154568
LCMT1-AS2	0.984539	0.0154607
LINC00539	0.98453	0.0154704
TMPRSS11CP	0.984526	0.0154741
TREM1	0.984519	0.015481
ERCC2	0.984515	0.0154848
CCNL2	0.984505	0.0154954
TTI1	0.984499	0.0155005
WDR12	0.984483	0.0155168
EVA1A	0.984464	0.0155358
TNS3	0.984447	0.0155535
GMDS	0.984421	0.0155786
HS6ST2-AS1	0.98441	0.01559
RAP2A	0.984404	0.0155963
SNORA23	0.984391	0.0156095
SMG1	0.984373	0.0156271
CDK13	0.984349	0.0156508
EEF1B2P7	0.98434	0.0156603
ITGA11	0.984324	0.0156764
LOC101929657	0.984317	0.0156835
RNF14P3	0.984316	0.0156837
FSTL1	0.984313	0.015687
ZNF544	0.98431	0.0156896
ZNF696	0.984271	0.0157287
RLIMP1	0.984266	0.0157343
EIF5A2	0.984266	0.0157345
LINC00942	0.984265	0.015735
NUP98	0.984232	0.0157678
SLC39A10	0.984221	0.0157785
ROBO2	0.984217	0.0157833
LINC01276	0.984168	0.0158321
CD276	0.98416	0.0158399
OLR1	0.98416	0.01584
DDX31	0.984159	0.0158407
HNRNPMP1	0.984158	0.0158417
SH3BP4	0.984144	0.0158558
PALD1	0.984131	0.0158689
THOC7-AS1	0.984127	0.0158731
PAX8-AS1	0.984119	0.0158812
CSNK1G2-AS1	0.984096	0.0159041
LOC105378721	0.984065	0.0159345
RPS2P39	0.984052	0.0159476
RTF2	0.984022	0.0159778
CTPS1	0.984003	0.0159971
SLC52A2	0.984001	0.0159991
EEF1B2P3	0.983983	0.0160174
RACGAP1	0.983982	0.0160175
QRSL1P1	0.983954	0.0160456
G3BP1	0.983946	0.0160537
B4GALNT4	0.98394	0.0160604
SEC23B	0.983924	0.0160755
PVRIG	0.983919	0.016081
CCNC	0.983917	0.0160829
XRRA1	0.983905	0.0160952
RPL9P30	0.9839	0.0161003
SMC1B	0.983875	0.0161253
CCNA2	0.983853	0.0161474
SLC2A12	0.983848	0.0161525
SLC27A5	0.983838	0.0161621
ZSCAN25	0.983818	0.0161815
JPX	0.983802	0.016198
RPL24P4	0.9838	0.0162004
LINC02831	0.983795	0.0162049
LOC100420899	0.983791	0.0162086
RPL37AP6	0.983791	0.0162087
AANAT	0.983785	0.0162153
CALML5	0.983781	0.0162186
CCDC196	0.98378	0.0162198
POU6F2	0.98377	0.0162299
GK3P	0.983756	0.0162437
CDK5RAP1	0.983754	0.0162455
KIAA1549	0.983752	0.0162478
ADGRG5	0.983748	0.0162521
PRPS1	0.983733	0.0162667
TOX3	0.983719	0.0162812
FAM210B	0.983714	0.0162859
CREBZF	0.983709	0.0162915
MASTL	0.983702	0.0162985
SESN1	0.98369	0.0163099
PHB2	0.983669	0.0163308
LRATD1	0.983643	0.0163569
RNASEH2A	0.98363	0.0163699
RPL23AP18	0.983623	0.016377
NUDT4	0.983623	0.016377
LOC613206	0.983619	0.0163813
NCAPD2	0.983602	0.016398
TYW5	0.983596	0.0164042
NDUFB5P2	0.983595	0.0164055
PHF6	0.983578	0.0164224
FNBP4	0.983562	0.016438
RTN4RL2	0.983561	0.0164386
SART3	0.983556	0.016444
LY6D	0.983554	0.0164461
HTRA3	0.983534	0.016466
ZIC2	0.983527	0.0164735
HNRNPR	0.983518	0.0164817
UHRF1BP1	0.983496	0.0165044
TSN	0.983493	0.0165067
ITGAV	0.983486	0.0165136
OR2D3	0.983435	0.016565
PYCARD-AS1	0.983419	0.0165813
AMMECR1	0.983383	0.0166173
ST6GAL1	0.983381	0.0166189
GMPS	0.983352	0.0166476
ECM1	0.983313	0.0166869
SCARNA7	0.983298	0.0167021
RAE1	0.983293	0.0167066
CMSS1	0.983267	0.0167327
NR3C1P1	0.983259	0.0167407
ZBTB45	0.983255	0.0167454
SCART1	0.983249	0.0167509
RNU7-75P	0.983247	0.0167533
IL24	0.983245	0.016755
RPL37P1	0.983241	0.0167587
SLC25A48-AS1	0.983236	0.0167644
MRPS23	0.983221	0.0167786
APOLD1	0.983212	0.0167883
AGT	0.983205	0.0167952
DLGAP4	0.983201	0.0167991
LINC02915	0.983199	0.0168013
SLC25A39	0.983194	0.0168062
RPL22P23	0.983179	0.016821
TARBP1	0.983173	0.0168269
PABIR2	0.983172	0.0168279
OAS3	0.983171	0.0168289
ARFGEF1	0.983159	0.0168412
PSMD14	0.983144	0.016856
SPTBN2	0.98313	0.0168701
DDX18P1	0.983114	0.0168862
CSNK2A1	0.983091	0.0169092
CLK1	0.983088	0.0169122
SMURF1	0.983081	0.0169193
SLC9A5	0.983079	0.0169212
TFF1	0.983077	0.0169229
CFAP43	0.983069	0.0169306
WDR33	0.983066	0.016934
NOL8	0.98306	0.0169398
SLC25A32	0.983059	0.0169408
SCML1	0.983034	0.0169662
IFNWP19	0.983032	0.016968
LNCTAM34A	0.983016	0.0169838
S100A2	0.982972	0.0170275
SNORA22C	0.982952	0.0170483
RPL7P57	0.982949	0.0170513
SRRM1P1	0.982942	0.0170582
WASHC5-AS1	0.982915	0.0170851
UBFD1	0.982908	0.0170918
RPL7AP11	0.982896	0.0171036
MTFR1	0.982895	0.0171046
EIF3J	0.982894	0.0171057
MACROD1	0.982873	0.0171266
DNAJC15	0.982858	0.0171424
SYCP2	0.982849	0.017151
PIH1D2	0.982844	0.0171564
FKBP9	0.982811	0.0171887
FAM86B3P	0.982794	0.0172059
LAMP2	0.982786	0.0172145
SUGT1	0.982775	0.0172246
C19orf71	0.982749	0.0172505
ITGB8	0.982738	0.0172619
OSBPL10-AS1	0.982738	0.0172623
MTND6P32	0.982728	0.0172724
PLAGL2	0.982727	0.0172734
CNIH3-AS2	0.982725	0.0172751
RNU6-141P	0.982706	0.0172944
AQP2	0.982704	0.0172958
PFDN2	0.982697	0.0173033
AURKA	0.982658	0.0173422
PLEK	0.982649	0.0173513
SNX5	0.982642	0.0173584
ABCC2	0.982637	0.0173625
PUS7	0.982636	0.0173644
DNAAF3	0.982606	0.0173944
CDC16	0.982588	0.0174115
H2AC12	0.982581	0.0174186
HYOU1	0.982562	0.0174382
LINC01851	0.982558	0.0174425
HM13	0.98254	0.0174602
CCL24	0.982534	0.0174659
CHRM3	0.982533	0.0174671
CENPE	0.982526	0.0174744
LOC105371414	0.982521	0.0174787
GYG2P2	0.982515	0.0174849
CBX8	0.982514	0.0174858
RPS6P11	0.9825	0.0174997
HNRNPDL	0.982491	0.0175085
C1orf112	0.982491	0.0175093
RPL37AP9	0.98249	0.0175102
PLP2	0.982485	0.0175155
LRRN3	0.982468	0.0175321
MRPL17	0.982467	0.0175328
QPCT	0.982466	0.0175339
DNASE1L1	0.982458	0.0175425
PREP	0.982427	0.0175734
MATR3	0.982417	0.0175826
HS6ST2	0.982414	0.0175857
PPIG	0.982409	0.0175905
ACP1	0.982405	0.0175948
BMS1P17	0.982398	0.0176017
MTND1P21	0.982396	0.0176043
MTATP6P26	0.98238	0.0176201
SERHL2	0.982379	0.0176206
ZDHHC8	0.982377	0.0176235
HNRNPA1P45	0.982359	0.0176405
TBCA	0.982358	0.0176421
XRN2	0.982352	0.017648
MLANA	0.982351	0.0176492
C19orf44	0.982349	0.0176514
S100A8	0.982334	0.0176663
RPL18P10	0.982328	0.0176723
PNPT1	0.982322	0.0176778
RPL7AP10	0.982318	0.0176824
NBN	0.982317	0.0176833
YEATS2	0.982307	0.0176935
MTERF3	0.982291	0.0177087
RIOK1	0.982286	0.0177142
NOM1	0.982283	0.0177166
LINC02166	0.982274	0.0177262
B4GALT4-AS1	0.98225	0.0177495
SUPT3H	0.982221	0.0177788
LYPLA1	0.982172	0.0178277
RPL35AP10	0.98217	0.0178305
EIF1AXP2	0.982153	0.0178472
ABLIM2	0.982147	0.0178534
U2AF2	0.982141	0.017859
TCFL5	0.982141	0.0178592
SLC22A15	0.982124	0.0178757
EDAR	0.982119	0.0178812
LINC02563	0.982098	0.0179015
BCL2A1	0.982096	0.0179039
KRT75	0.982069	0.0179313
IFNK	0.982066	0.0179341
CTSV	0.982064	0.0179357
NECTIN4	0.982055	0.0179451
PCGF1	0.982051	0.017949
GOLT1B	0.982047	0.0179526
DNAJC10	0.982046	0.0179542
ZMYND15	0.982043	0.0179569
NSDHL	0.98204	0.0179602
CENATAC	0.982035	0.017965
APLN	0.982023	0.0179773
MRPS31P5	0.98202	0.01798
WT1	0.982007	0.0179925
FAM86GP	0.982	0.0180005
TGIF2	0.981993	0.0180071
GART	0.981986	0.018014
SHISA2	0.981985	0.0180152
CFAP74	0.981979	0.0180207
SCEL	0.981977	0.0180231
WDR36	0.981973	0.0180271
CDKN2A	0.98194	0.0180603
TTLL9	0.981935	0.0180648
TFR2	0.981923	0.018077
PITPNB	0.981916	0.0180839
NPTX2	0.98191	0.0180902
UCN	0.981903	0.0180966
MSL1	0.981902	0.018098
SPATA6L	0.981902	0.0180981
BCCIP	0.981882	0.0181181
MED24	0.981853	0.0181472
SLC38A5	0.981838	0.0181616
KDM3A	0.981833	0.0181671
SDC4	0.981795	0.0182055
KRT10-AS1	0.981783	0.0182173
PITX1	0.981777	0.0182233
SOX4	0.981776	0.0182237
ARID3A	0.981776	0.0182239
SPATA13	0.981766	0.0182339
SPINT5P	0.981737	0.0182628
HERC2P2	0.981723	0.0182769
RFX7	0.981712	0.0182879
UBA2	0.981699	0.0183008
NUSAP1	0.981678	0.0183216
FAM91A1	0.981674	0.0183257
SNRPC	0.981671	0.0183289
MID1IP1	0.981666	0.0183337
KCNS1	0.981664	0.0183359
HNRNPUL1	0.981661	0.0183388
PABIR3	0.981652	0.0183478
STX1A	0.981642	0.0183584
STT3A	0.981599	0.0184013
TFF2	0.981596	0.018404
AIFM1	0.981593	0.0184069
RPL34P28	0.981592	0.018408
IL21R-AS1	0.981592	0.0184084
ACAT2	0.981586	0.018414
KREMEN2	0.981583	0.0184167
RAB40A	0.981569	0.0184307
ENTR1	0.981565	0.0184354
COMP	0.981563	0.0184368
TMEM147	0.981519	0.0184806
TYMP	0.981519	0.0184808
LMNB1	0.981506	0.018494
NHS-AS1	0.981504	0.018496
LOC100421238	0.981503	0.0184972
TM4SF1-AS1	0.981501	0.0184989
EFNA3	0.981498	0.0185019
UBAC2	0.981497	0.0185028
DLEU2	0.98148	0.01852
ANKLE2	0.981462	0.0185375
GINS1	0.981458	0.0185417
DARS1-AS1	0.981423	0.0185766
KRT36	0.981418	0.0185818
C11orf65	0.981408	0.0185923
MAP3K5-AS1	0.98139	0.0186103
CEP57	0.981389	0.0186108
LOC105374114	0.981386	0.0186141
DDX10	0.981342	0.0186585
HEATR4	0.981325	0.0186746
ENOPH1	0.981324	0.0186757
FZD6	0.981324	0.0186761
NPSR1	0.98132	0.0186802
MZT1	0.981314	0.0186862
RCC1	0.98131	0.0186902
TMEM41A	0.981294	0.0187062
ELOVL5	0.98127	0.0187298
BAZ1B	0.981269	0.0187312
NPIPB5	0.981265	0.0187351
POC1B	0.981256	0.0187441
RPS14P1	0.981255	0.0187449
SEC22C	0.98123	0.0187703
SNRPG	0.981227	0.0187726
WDR45B	0.981216	0.018784
SPRR2D	0.981214	0.0187859
GNL3L	0.981213	0.0187868
CCNP	0.981213	0.018787
TFAP2E	0.981213	0.0187875
LOC101928008	0.98119	0.0188099
ATR	0.981179	0.0188215
KCTD20	0.98117	0.0188299
NTM	0.981159	0.0188408
CSNK2A2	0.981147	0.0188527
LBH	0.981145	0.0188552
OAS2	0.981134	0.0188659
LOC100420880	0.981132	0.0188684
RPSAP52	0.981129	0.0188707
TEX45	0.981128	0.0188716
KLK12	0.981121	0.0188793
LINC00896	0.981116	0.0188838
TRIM16	0.981103	0.0188972
EXO1	0.981088	0.0189124
SLC26A5	0.981073	0.0189275
OSM	0.981068	0.0189315
ERH	0.981043	0.0189571
GTSE1	0.98104	0.0189596
PTPN11	0.981031	0.0189687
UPF3B	0.981025	0.0189747
ADGRG2	0.981024	0.0189757
[truncated: 2,755 more rows]

## Sheet: Table S4 (Biological process)
Supplementary Table S4. GO terms identified in enrichment analysis for downregulated genes (Biological process)
	Term	Overlap	P.value	Adjusted.P.value	Old.P.value	Old.Adjusted.P.value	Odds.Ratio	Combined.Score	Genes
1	cellular response to zinc ion (GO:0071294)	37090	3.08427e-09	2.2167e-06	0	0	45.104	883.901	MT2A;MT1M;MT1F;MT1G;MT1X;MT1H;MT1E
2	cellular zinc ion homeostasis (GO:0006882)	37131	3.74087e-09	2.2167e-06	0	0	28.4404	551.857	MT2A;MT1M;MT1F;MT1G;MT1X;MT1H;SLC30A10;MT1E
3	muscle contraction (GO:0006936)	14/129	4.66665e-09	2.2167e-06	0	0	8.80475	168.9	MYOM1;TPM2;TPM1;LMOD1;SORBS1;ACTG2;CACNA1H;MYLK;DES;CALD1;CASQ2;DMD;MYL9;CRYAB
4	cellular response to copper ion (GO:0071280)	37091	4.82415e-09	2.2167e-06	0	0	41.3432	791.707	MT2A;MT1M;MT1F;MT1G;MT1X;MT1H;MT1E
5	zinc ion homeostasis (GO:0055069)	37133	6.87253e-09	2.52634e-06	0	0	25.8523	485.913	MT2A;MT1M;MT1F;MT1G;MT1X;MT1H;SLC30A10;MT1E
6	response to copper ion (GO:0046688)	37095	2.23526e-08	6.84736e-06	0	0	31.0011	546.126	MT2A;MT1M;MT1F;MT1G;MT1X;MT1H;MT1E
7	cellular divalent inorganic cation homeostasis (GO:0072503)	12/111	6.25903e-08	1.64344e-05	0	0	8.70951	144.462	MT2A;EDN3;MT1M;MT1F;ATP2A3;ATP2B4;MT1G;MT1X;ANK2;MT1H;SLC30A10;MT1E
8	cellular response to cadmium ion (GO:0071276)	37099	7.71105e-08	1.77161e-05	0	0	24.7959	406.107	MT2A;MT1M;MT1F;MT1G;MT1X;MT1H;MT1E
9	cellular transition metal ion homeostasis (GO:0046916)	11/96	1.22408e-07	2.06543e-05	0	0	9.27136	147.562	MT2A;SCARA5;MT1M;MT1F;MT1G;CYBRD1;MT1X;MT1H;SLC30A10;ABCG2;MT1E
10	response to cadmium ion (GO:0046686)	37101	1.32261e-07	2.06543e-05	0	0	22.5394	356.99	MT2A;MT1M;MT1F;MT1G;MT1X;MT1H;MT1E
11	response to zinc ion (GO:0010043)	37101	1.32261e-07	2.06543e-05	0	0	22.5394	356.99	MT2A;MT1M;MT1F;MT1G;MT1X;MT1H;MT1E
12	chylomicron assembly (GO:0034378)	37021	1.34849e-07	2.06543e-05	0	0	70.3929	1113.55	MTTP;APOA1;APOC3;APOA4;APOB
13	peptide metabolic process (GO:0006518)	10/83	2.86878e-07	4.05601e-05	0	0	9.78431	147.393	ENPEP;ACE;CPXM2;ANPEP;ETHE1;GSTA1;DMD;PCSK5;TRHDE;NAALADL1
14	bicarbonate transport (GO:0015701)	7/35	5.29646e-07	6.95349e-05	0	0	17.7041	255.843	CA12;CA1;CA2;CA4;CA7;HBB;SLC4A4
15	chylomicron remodeling (GO:0034371)	36990	4.8086e-06	0.000589214	0	0	56.1139	687.12	APOA1;APOC3;APOA4;APOB
16	ethanol metabolic process (GO:0006067)	37030	5.60035e-06	0.000643341	0	0	25.1288	303.875	SULT1A1;SULT1B1;ADH1C;ADH1B;SULT1A2
17	regulation of heart contraction (GO:0008016)	9/93	7.21671e-06	0.000780254	0	0	7.62073	90.2227	DES;FXYD3;TPM1;ATP2A3;CASQ2;ATP2B4;ANK2;ATP1A2;CACNA1H
18	primary alcohol catabolic process (GO:0034310)	36991	7.92448e-06	0.000809178	0	0	46.7592	549.213	SULT1A1;SULT1B1;AKR1B10;SULT1A2
19	regulation of lipid biosynthetic process (GO:0046890)	6/35	9.10857e-06	0.000881134	0	0	14.5984	169.434	CEACAM1;PDK4;APOA1;APOA4;SORBS1;PCK1
20	triglyceride metabolic process (GO:0006641)	7/55	1.25313e-05	0.00115163	0	0	10.3169	116.45	FABP1;FABP2;MOGAT2;FABP6;APOBR;APOC3;APOB
21	negative regulation of growth (GO:0045926)	10/126	1.32746e-05	0.00116184	0	0	6.14389	68.9938	ACVRL1;MT2A;MT1M;FHL1;MT1F;MT1G;MT1X;MT1H;SLIT3;MT1E
22	regulation of muscle system process (GO:0090257)	36993	1.82628e-05	0.00149206	0	0	35.0658	382.591	TPM1;ATP1A2;PPP1R12B;MYL9
23	cellular response to metal ion (GO:0071248)	10/131	1.8671e-05	0.00149206	0	0	5.8885	64.1172	MT2A;SMPD1;MT1M;CHP2;MT1F;MT1G;MT1X;MT1H;CACNA1H;MT1E
24	peptide catabolic process (GO:0043171)	37036	2.38574e-05	0.00182708	0	0	17.5848	187.163	ENPEP;ACE;ANPEP;TRHDE;NAALADL1
25	triglyceride-rich lipoprotein particle remodeling (GO:0034370)	36994	2.60842e-05	0.00191771	0	0	31.1681	328.953	APOA1;APOC3;APOA4;APOB
26	regulation of muscle contraction (GO:0006937)	37039	4.26143e-05	0.0030125	0	0	15.2888	153.856	CNN1;TPM1;ATP1A2;PPP1R12B;MYL9
27	regulation of fatty acid biosynthetic process (GO:0042304)	37040	5.08957e-05	0.00346467	0	0	14.651	144.836	CEACAM1;PDK4;APOA1;APOC3;APOA4
28	regulation of peptidyl-cysteine S-nitrosylation (GO:2000169)	36956	5.54741e-05	0.00364148	0	0	69.9007	684.999	ACE;ATP2B4;DMD
29	regulation of cardiac muscle contraction by regulation of the release of sequestered calcium ion (GO:0010881)	36998	8.30049e-05	0.00478998	0	0	21.5735	202.718	CASQ2;ANK2;ATP1A2;DMD
30	reverse cholesterol transport (GO:0043691)	36998	8.30049e-05	0.00478998	0	0	21.5735	202.718	APOA1;APOC3;APOA4;CLU
31	sulfation (GO:0051923)	36998	8.30049e-05	0.00478998	0	0	21.5735	202.718	SULT1A1;SULT1B1;CHST5;SULT1A2
32	cholesterol transport (GO:0030301)	6/51	8.34952e-05	0.00478998	0	0	9.40024	88.275	APOA1;APOC3;APOA4;CD36;APOB;CLU
33	organic anion transport (GO:0015711)	8/99	8.60007e-05	0.00478998	0	0	6.22811	58.3023	CA12;CA1;CA2;CA4;CA7;HBB;SLC4A4;ABCG2
34	ethanol catabolic process (GO:0006068)	36957	9.60555e-05	0.00519265	0	0	52.4229	484.942	SULT1A1;SULT1B1;SULT1A2
35	cardiac muscle contraction (GO:0060048)	5/34	0.00011251	0.00590838	0	0	12.1219	110.218	GSN;TPM1;CASQ2;ATP1A2;DMD
36	regulation of cardiac conduction (GO:1903779)	6/55	0.000128151	0.00654281	0	0	8.63112	77.3547	FXYD3;ATP2A3;CASQ2;ATP2B4;ANK2;ATP1A2
37	amine metabolic process (GO:0009308)	36958	0.000152068	0.0075541	0	0	41.9362	368.668	AOC3;SULT1A1;SULT1A2
38	monocarboxylic acid transport (GO:0015718)	6/57	0.000156642	0.00757655	0	0	8.2918	72.649	CEACAM1;SLC10A2;CD36;SLC16A9;SLC51B;ABCG2
39	lipid transport (GO:0006869)	8/109	0.000168858	0.00795799	0	0	5.60861	48.7189	FABP2;CEACAM1;SLC10A2;MTTP;APOA1;APOA4;CD36;SLC51B
40	regulation of cardiac muscle contraction by calcium ion signaling (GO:0010882)	37002	0.000199563	0.00894627	0	0	16.494	140.519	CASQ2;ANK2;ATP1A2;DMD
41	regulation of lipoprotein lipase activity (GO:0051004)	37002	0.000199563	0.00894627	0	0	16.494	140.519	APOA1;APOC3;APOA4;PCSK5
42	lipoprotein metabolic process (GO:0042157)	36959	0.000225699	0.00974331	0	0	34.945	293.409	MTTP;APOA1;APOA4
43	transport across blood-brain barrier (GO:0150104)	7/86	0.000227945	0.00974331	0	0	6.25863	52.4874	ABCB1;ATP2A3;ATP2B4;ATP1A2;CD36;SLC4A4;ABCG2
44	regulation of nitric oxide biosynthetic process (GO:0045428)	5/40	0.000248137	0.0103654	0	0	10.0408	83.3541	ATP2B4;HBB;CD36;KLF4;CLU
45	organonitrogen compound catabolic process (GO:1901565)	6/63	0.000273106	0.0110552	0	0	7.41671	60.859	ENPEP;ACE;TST;ANPEP;TRHDE;NAALADL1
46	heart contraction (GO:0060047)	5/41	0.000279339	0.0110552	0	0	9.76141	79.8784	ACE;TPM1;CASQ2;ATP1A2;DMD
47	regulation of release of sequestered calcium ion into cytosol by sarcoplasmic reticulum (GO:0010880)	37004	0.00028871	0.0110552	0	0	14.7563	120.265	CASQ2;ANK2;ATP1A2;DMD
48	triglyceride catabolic process (GO:0019433)	37004	0.00028871	0.0110552	0	0	14.7563	120.265	FABP1;FABP2;FABP6;APOC3
49	diterpenoid metabolic process (GO:0016101)	6/64	0.000297801	0.011102	0	0	7.28847	59.1757	AKR1B10;ADH1B;APOA1;APOC3;APOA4;APOB
50	sodium ion transport (GO:0006814)	7/90	0.000302013	0.011102	0	0	5.95579	48.272	SLC6A19;SCNN1B;NEDD4L;ATP1A2;SGK1;SLC4A4;SLC17A4
51	retinoid metabolic process (GO:0001523)	7/92	0.000345683	0.0124581	0	0	5.81507	46.346	AKR1B10;ADH1C;ADH1B;APOA1;APOC3;APOA4;APOB
52	3'-phosphoadenosine 5'-phosphosulfate metabolic process (GO:0050427)	37006	0.000403302	0.0139862	0	0	13.3496	104.338	SULT1A1;SULT1B1;SLC26A2;SULT1A2
53	sodium ion homeostasis (GO:0055078)	37006	0.000403302	0.0139862	0	0	13.3496	104.338	SCNN1B;NEDD4L;ATP1A2;CYP4F12
54	platelet degranulation (GO:0002576)	8/125	0.00042997	0.0146349	0	0	4.83767	37.5006	CLEC3B;SELENOP;ENDOD1;F13A1;APOA1;FLNA;CD36;CLU
55	regulation of potassium ion transmembrane transporter activity (GO:1901016)	37007	0.000471322	0.0157507	0	0	12.7422	97.6045	FHL1;CASQ2;NEDD4L;ANK2
56	positive regulation of nitric oxide biosynthetic process (GO:0045429)	37008	0.000547132	0.0175421	0	0	12.1875	91.5383	HBB;CD36;KLF4;CLU
57	gas transport (GO:0015669)	36962	0.000572649	0.0175421	0	0	23.2931	173.889	CA2;MB;HBB
58	regulation of triglyceride catabolic process (GO:0010896)	36962	0.000572649	0.0175421	0	0	23.2931	173.889	APOA1;APOC3;APOA4
59	very-low-density lipoprotein particle assembly (GO:0034379)	36962	0.000572649	0.0175421	0	0	23.2931	173.889	MTTP;APOC3;APOB
60	phospholipid efflux (GO:0033700)	36962	0.000572649	0.0175421	0	0	23.2931	173.889	APOA1;APOC3;APOA4
61	inorganic cation transmembrane transport (GO:0098662)	12/274	0.000597448	0.0180018	0	0	3.26365	24.2256	SLC6A19;SCARA5;SCNN1B;ATP2A3;ATP2B4;ATP1A2;SLC30A10;OTOP2;SLC4A4;TRPM6;CACNA1H;TRPM4
62	positive regulation of nitric oxide metabolic process (GO:1904407)	37009	0.000631219	0.0187126	0	0	11.6791	86.0501	HBB;CD36;KLF4;CLU
63	cellular metal ion homeostasis (GO:0006875)	7/104	0.000725404	0.0211634	0	0	5.09256	36.813	EDN3;KCNMA1;ATP2A3;ATP2B4;NEDD4L;ANK2;ATP1A2
64	cation transport (GO:0006812)	9/174	0.00090105	0.0258342	0	0	3.86364	27.0916	SCNN1B;KCNMA1;NEDD4L;ATP1A2;SGK1;SLC4A4;TRPM6;TRPM4;SLC17A4
65	regulation of integrin-mediated signaling pathway (GO:2001044)	36964	0.000927668	0.0258342	0	0	19.0561	133.066	FLNA;LIMS2;CD177
66	renal absorption (GO:0070293)	36964	0.000927668	0.0258342	0	0	19.0561	133.066	GSN;HBB;SGK1
67	negative regulation of cellular component organization (GO:0051129)	6/80	0.000987448	0.0270885	0	0	5.70793	39.5011	APOA1;APOC3;APOA4;HSPA2;CLU;CRYAB
68	protein stabilization (GO:0050821)	9/179	0.00110005	0.0297338	0	0	3.74904	25.54	USP2;APOA1;FLNA;ANK2;GBA3;CLU;PPARGC1A;TSPAN1;CRYAB
69	regulated exocytosis (GO:0045055)	9/180	0.00114382	0.0304688	0	0	3.72693	25.2439	CLEC3B;SCIN;SELENOP;ENDOD1;F13A1;APOA1;FLNA;CD36;CLU
70	negative chemotaxis (GO:0050919)	4/33	0.00119297	0.0313241	0	0	9.66303	65.0448	EPHA7;SEMA6D;APOA1;SLIT3
71	vascular transport (GO:0010232)	6/84	0.00127402	0.0329811	0	0	5.41412	36.0882	ABCB1;ATP2A3;ATP2B4;ATP1A2;SLC4A4;ABCG2
72	cellular component assembly (GO:0022607)	11/261	0.00136334	0.0342454	0	0	3.12577	20.6232	GSN;SCIN;SLC7A9;FBLIM1;CALD1;FLNA;RHOU;FLNC;PPARGC1A;LIMS2;JCHAIN
73	regulation of systemic arterial blood pressure by hormone (GO:0001990)	36966	0.00139739	0.0342454	0	0	16.1227	105.977	ENPEP;ACE;EDN3
74	heme catabolic process (GO:0042167)	36966	0.00139739	0.0342454	0	0	16.1227	105.977	FABP1;GSTA1;ABCG2
75	porphyrin-containing compound catabolic process (GO:0006787)	36966	0.00139739	0.0342454	0	0	16.1227	105.977	FABP1;GSTA1;ABCG2
76	acylglycerol catabolic process (GO:0046464)	4/35	0.00149282	0.0356337	0	0	9.03869	58.8156	FABP1;FABP2;FABP6;APOC3
77	regulation of blood circulation (GO:1903522)	4/35	0.00149282	0.0356337	0	0	9.03869	58.8156	ACE;DES;TPM1;CACNA1H
78	phospholipid transport (GO:0015914)	5/59	0.00151523	0.035705	0	0	6.50165	42.21	ABCB1;MTTP;APOA1;APOC3;APOA4
79	actin filament organization (GO:0007015)	8/152	0.00154209	0.0358781	0	0	3.92519	25.4141	SCIN;GSN;MYO1A;TPM2;TPM1;LMOD1;FLNA;VILL
80	membrane depolarization during cardiac muscle cell action potential (GO:0086012)	36967	0.00167905	0.0376352	0	0	14.9704	95.6536	ANK2;ATP1A2;TRPM4
81	negative regulation of vascular associated smooth muscle cell proliferation (GO:1904706)	36967	0.00167905	0.0376352	0	0	14.9704	95.6536	CNN1;TPM1;PDCD4
82	positive regulation of heart rate (GO:0010460)	36967	0.00167905	0.0376352	0	0	14.9704	95.6536	EDN3;TPM1;TRPM4
83	regulation of intracellular pH (GO:0051453)	4/37	0.00184148	0.0402252	0	0	8.49002	53.4633	CA2;CA7;SLC4A4;SLC26A3
84	cellular response to erythropoietin (GO:0036018)	36927	0.00196689	0.0402252	0	0	46.4358	289.355	MT2A;MT1X
85	regulation of intestinal lipid absorption (GO:1904729)	36927	0.00196689	0.0402252	0	0	46.4358	289.355	APOA1;APOA4
86	tonic smooth muscle contraction (GO:0014820)	36927	0.00196689	0.0402252	0	0	46.4358	289.355	EDN3;MYLK
87	phenol-containing compound metabolic process (GO:0018958)	36927	0.00196689	0.0402252	0	0	46.4358	289.355	SULT1B1;SULT1A2
88	high-density lipoprotein particle remodeling (GO:0034375)	36968	0.00199375	0.0402252	0	0	13.9716	86.8719	APOA1;APOC3;APOA4
89	positive regulation of fatty acid metabolic process (GO:0045923)	36968	0.00199375	0.0402252	0	0	13.9716	86.8719	APOA1;APOA4;PPARGC1A
90	positive regulation of macrophage derived foam cell differentiation (GO:0010744)	36968	0.00199375	0.0402252	0	0	13.9716	86.8719	PLA2G2A;CD36;APOB
91	actin-myosin filament sliding (GO:0033275)	4/38	0.00203533	0.0402252	0	0	8.2399	51.0634	DES;TPM2;TPM1;DMD
92	muscle filament sliding (GO:0030049)	4/38	0.00203533	0.0402252	0	0	8.2399	51.0634	DES;TPM2;TPM1;DMD
93	positive regulation of potassium ion transport (GO:0043268)	4/38	0.00203533	0.0402252	0	0	8.2399	51.0634	FHL1;KCNMA1;FLNA;ANK2
94	regulation of ion transmembrane transporter activity (GO:0032412)	4/39	0.00224284	0.0438547	0	0	8.00407	48.8249	FXYD3;FHL1;NEDD4L;ANK2
95	actin filament capping (GO:0051693)	36969	0.0023428	0.0443924	0	0	13.0977	79.3253	GSN;SCIN;VILL
96	purine ribonucleoside bisphosphate metabolic process (GO:0034035)	36969	0.0023428	0.0443924	0	0	13.0977	79.3253	SULT1A1;SULT1B1;SULT1A2
97	barbed-end actin filament capping (GO:0051016)	36969	0.0023428	0.0443924	0	0	13.0977	79.3253	GSN;SCIN;VILL
98	negative regulation of cell-cell adhesion (GO:0022408)	4/41	0.00270071	0.0501297	0	0	7.57065	44.7746	APOA1;ADTRP;KLF4;B4GALNT2
99	cellular monovalent inorganic cation homeostasis (GO:0030004)	36970	0.0027274	0.0501297	0	0	12.3267	72.7816	KCNMA1;NEDD4L;ATP1A2
100	positive regulation of heart contraction (GO:0045823)	36970	0.0027274	0.0501297	0	0	12.3267	72.7816	EDN3;ATP1A2;TRPM4
101	cholesterol import (GO:0070508)	36928	0.00292261	0.0502033	0	0	34.8251	203.214	APOA1;CD36
102	regulation of very-low-density lipoprotein particle remodeling (GO:0010901)	36928	0.00292261	0.0502033	0	0	34.8251	203.214	APOA1;APOC3
103	glycosylceramide metabolic process (GO:0006677)	36928	0.00292261	0.0502033	0	0	34.8251	203.214	GBA3;ST6GALNAC6
104	sterol import (GO:0035376)	36928	0.00292261	0.0502033	0	0	34.8251	203.214	APOA1;CD36
105	xenobiotic transport across blood-brain barrier (GO:1990962)	36928	0.00292261	0.0502033	0	0	34.8251	203.214	ABCB1;ABCG2
106	negative regulation of actin filament depolymerization (GO:0030835)	36928	0.00292261	0.0502033	0	0	34.8251	203.214	GSN;SCIN
107	negative regulation of chemokine-mediated signaling pathway (GO:0070100)	36928	0.00292261	0.0502033	0	0	34.8251	203.214	PADI2;SLIT3
108	organic acid transport (GO:0015849)	6/100	0.00309402	0.0526556	0	0	4.4889	25.9382	SLC6A19;CEACAM1;SLC7A9;SLC10A2;SLC51B;ABCG2
109	sterol transport (GO:0015918)	36971	0.00314871	0.0530948	0	0	11.6413	67.0625	APOA1;CD36;APOB
110	cholesterol homeostasis (GO:0042632)	5/71	0.00343214	0.057348	0	0	5.31629	30.1677	MTTP;APOA1;APOC3;APOA4;APOB
111	cation transmembrane transport (GO:0098655)	4/44	0.0035016	0.0574638	0	0	7.00178	39.5918	ATP1A2;TRPM6;CACNA1H;TRPM4
112	positive regulation of biosynthetic process (GO:0009891)	4/44	0.0035016	0.0574638	0	0	7.00178	39.5918	APOA1;APOA4;CD36;SORBS1
113	cell projection assembly (GO:0030031)	36972	0.0036078	0.058275	0	0	11.028	62.0287	GSN;SCIN;RHOU
114	cell junction organization (GO:0034330)	5/72	0.00364615	0.058275	0	0	5.23667	29.3991	C1QA;FBLIM1;FLNA;FLNC;LIMS2
115	sterol homeostasis (GO:0055092)	5/72	0.00364615	0.058275	0	0	5.23667	29.3991	MTTP;APOA1;APOC3;APOA4;APOB
116	chylomicron remnant clearance (GO:0034382)	36929	0.00405324	0.0623653	0	0	27.8587	153.452	APOC3;APOB
117	regulation of systemic arterial blood pressure by renin-angiotensin (GO:0003081)	36929	0.00405324	0.0623653	0	0	27.8587	153.452	ENPEP;ACE
118	oxygen transport (GO:0015671)	36929	0.00405324	0.0623653	0	0	27.8587	153.452	MB;HBB
119	positive regulation of integrin-mediated signaling pathway (GO:2001046)	36929	0.00405324	0.0623653	0	0	27.8587	153.452	FLNA;LIMS2
120	regulation of calcium ion transmembrane transport (GO:1903169)	36973	0.00410566	0.0623653	0	0	10.4761	57.57	CASQ2;ANK2;ATP1A2
121	oligosaccharide biosynthetic process (GO:0009312)	36973	0.00410566	0.0623653	0	0	10.4761	57.57	B3GALT5;B4GALNT2;ST6GALNAC6
122	positive regulation of cellular biosynthetic process (GO:0031328)	8/180	0.00437586	0.0659248	0	0	3.2815	17.824	HBB;APOA1;APOA4;CD36;SORBS1;KLF4;CLU;PPARGC1A
123	monocarboxylic acid metabolic process (GO:0032787)	7/143	0.00447237	0.0666741	0	0	3.62497	19.6105	ADH1C;ADH1B;NAAA;CD36;CKB;CYP4F12;ACSF2
124	cellular response to hormone stimulus (GO:0032870)	5/76	0.0045985	0.0666741	0	0	4.94064	26.5907	GHR;ATP1A2;SLIT3;ADTRP;CACNA1H
125	carbohydrate biosynthetic process (GO:0016051)	36974	0.00464324	0.0666741	0	0	9.9767	53.5982	B3GALT5;B4GALNT2;ST6GALNAC6
126	cholesterol efflux (GO:0033344)	36974	0.00464324	0.0666741	0	0	9.9767	53.5982	APOA1;APOC3;APOA4
127	wound healing, spreading of cells (GO:0044319)	36974	0.00464324	0.0666741	0	0	9.9767	53.5982	ACVRL1;CEACAM1;FLNA
128	phospholipid catabolic process (GO:0009395)	36974	0.00464324	0.0666741	0	0	9.9767	53.5982	SMPD1;PRDX6;SMPDL3A
129	purine ribonucleotide metabolic process (GO:0009150)	5/77	0.00486178	0.0692709	0	0	4.87178	25.9488	SULT1A1;SULT1B1;PDE9A;ACSF2;SULT1A2
130	acylglycerol homeostasis (GO:0055090)	36975	0.00522142	0.0697871	0	0	9.52273	50.0418	APOA1;APOC3;APOA4
131	positive regulation of lipid metabolic process (GO:0045834)	36975	0.00522142	0.0697871	0	0	9.52273	50.0418	APOA1;APOA4;SORBS1
132	regulation of anion transport (GO:0044070)	36930	0.00535363	0.0697871	0	0	23.2144	121.411	ABCB1;CA2
133	regulation of Cdc42 protein signal transduction (GO:0032489)	36930	0.00535363	0.0697871	0	0	23.2144	121.411	APOA1;APOC3
134	regulation of chemokine-mediated signaling pathway (GO:0070099)	36930	0.00535363	0.0697871	0	0	23.2144	121.411	PADI2;SLIT3
135	cellular response to angiotensin (GO:1904385)	36930	0.00535363	0.0697871	0	0	23.2144	121.411	CA2;SLC30A10
136	regulation of intestinal cholesterol absorption (GO:0030300)	36930	0.00535363	0.0697871	0	0	23.2144	121.411	APOA1;APOA4
137	short-chain fatty acid catabolic process (GO:0019626)	36930	0.00535363	0.0697871	0	0	23.2144	121.411	PCK1;ACADS
138	negative regulation of CD4-positive, alpha-beta T cell proliferation (GO:2000562)	36930	0.00535363	0.0697871	0	0	23.2144	121.411	LGALS9C;VSIR
139	negative regulation of potassium ion transmembrane transporter activity (GO:1901017)	36930	0.00535363	0.0697871	0	0	23.2144	121.411	CASQ2;NEDD4L
140	positive regulation of lipoprotein lipase activity (GO:0051006)	36930	0.00535363	0.0697871	0	0	23.2144	121.411	APOA1;APOA4
141	positive regulation of triglyceride catabolic process (GO:0010898)	36930	0.00535363	0.0697871	0	0	23.2144	121.411	APOA1;APOA4
142	actin polymerization or depolymerization (GO:0008154)	4/50	0.00555822	0.0719437	0	0	6.08665	31.6048	SCIN;GSN;CFL2;VILL
143	positive regulation of ion transmembrane transporter activity (GO:0032414)	36976	0.005841	0.0750752	0	0	9.10823	46.8423	ABCB1;DMD;ANK2
144	positive regulation of actin filament bundle assembly (GO:0032233)	4/51	0.00596489	0.0761352	0	0	5.95684	30.5101	SYNPO2;TPM1;APOA1;SYNPO
145	calcium ion transport (GO:0006816)	6/115	0.00612424	0.07763	0	0	3.86821	19.7104	ATP2A3;ATP2B4;ANK2;TRPM6;CACNA1H;TRPM4
146	monovalent inorganic cation homeostasis (GO:0055067)	36977	0.00650274	0.0818632	0	0	8.72828	43.9515	SCNN1B;PDK4;CYP4F12
147	very-low-density lipoprotein particle remodeling (GO:0034372)	36931	0.00681876	0.0841133	0	0	19.897	99.2479	APOA1;APOA4
148	positive regulation of cholesterol esterification (GO:0010873)	36931	0.00681876	0.0841133	0	0	19.897	99.2479	APOA1;APOA4
149	positive regulation of triglyceride lipase activity (GO:0061365)	36931	0.00681876	0.0841133	0	0	19.897	99.2479	APOA1;APOA4
150	bile acid and bile salt transport (GO:0015721)	36978	0.00720732	0.0865821	0	0	8.37872	41.3294	CEACAM1;SLC10A2;SLC51B
151	regulation of sodium ion transmembrane transport (GO:1902305)	36978	0.00720732	0.0865821	0	0	8.37872	41.3294	FXYD3;ATP2B4;NEDD4L
152	mucosal immune response (GO:0002385)	36978	0.00720732	0.0865821	0	0	8.37872	41.3294	PIGR;DEFA5;APOA4
153	protein localization to cell surface (GO:0034394)	36978	0.00720732	0.0865821	0	0	8.37872	41.3294	FLNA;ANK2;CD177
154	regulation of potassium ion transmembrane transport (GO:1901379)	4/54	0.00730243	0.0865926	0	0	5.59858	27.5425	FHL1;KCNMA1;NEDD4L;FLNA
155	striated muscle contraction (GO:0006941)	4/54	0.00730243	0.0865926	0	0	5.59858	27.5425	TPM1;CASQ2;ATP1A2;DMD
156	regulation of calcium ion transmembrane transporter activity (GO:1901019)	36979	0.00795539	0.0929313	0	0	8.05606	38.9422	AHNAK;DMD;ANK2
157	calcium ion transmembrane transport (GO:0070588)	5/87	0.00810929	0.0929313	0	0	4.27548	20.5853	ATP2A3;ATP2B4;SLC25A23;TRPM6;TRPM4
158	sodium ion transmembrane transport (GO:0035725)	5/87	0.00810929	0.0929313	0	0	4.27548	20.5853	SLC6A19;SCNN1B;ATP1A2;SLC4A4;TRPM4
159	cellular response to organic substance (GO:0071310)	6/123	0.0084228	0.0929313	0	0	3.60224	17.2072	ACVRL1;GHR;CLEC3B;SLIT3;KLF4;CACNA1H
160	regulation of cell-cell adhesion involved in gastrulation (GO:0070587)	36932	0.0084437	0.0929313	0	0	17.409	83.1164	APOA1;KLF4
161	cellular response to oxidised low-density lipoprotein particle stimulus (GO:0140052)	36932	0.0084437	0.0929313	0	0	17.409	83.1164	ADTRP;CD36
162	sequestering of actin monomers (GO:0042989)	36932	0.0084437	0.0929313	0	0	17.409	83.1164	GSN;SCIN
163	lipoprotein transport (GO:0042953)	36932	0.0084437	0.0929313	0	0	17.409	83.1164	CD36;APOB
164	myelin maintenance (GO:0043217)	36932	0.0084437	0.0929313	0	0	17.409	83.1164	EPB41L3;CLU
165	negative regulation of alpha-beta T cell proliferation (GO:0046642)	36932	0.0084437	0.0929313	0	0	17.409	83.1164	LGALS9C;VSIR
166	negative regulation of heterotypic cell-cell adhesion (GO:0034115)	36932	0.0084437	0.0929313	0	0	17.409	83.1164	APOA1;KLF4
167	negative regulation of sodium ion transmembrane transporter activity (GO:2000650)	36932	0.0084437	0.0929313	0	0	17.409	83.1164	NEDD4L;ATP1A2
168	cardiac muscle cell action potential (GO:0086001)	36980	0.00874753	0.0934765	0	0	7.75729	36.7617	ATP1A2;DMD;ANK2
169	cell projection organization (GO:0030030)	36980	0.00874753	0.0934765	0	0	7.75729	36.7617	SCIN;GSN;RHOU
170	estrogen metabolic process (GO:0008210)	36980	0.00874753	0.0934765	0	0	7.75729	36.7617	SULT1A1;HSD17B2;UGT2B17
171	regulation of striated muscle contraction (GO:0006942)	36980	0.00874753	0.0934765	0	0	7.75729	36.7617	ATP1A2;DMD;ANK2
172	ion homeostasis (GO:0050801)	36980	0.00874753	0.0934765	0	0	7.75729	36.7617	FHL1;NEDD4L;SLC4A4
173	positive regulation of macromolecule metabolic process (GO:0010604)	12/384	0.00935106	0.0983823	0	0	2.2856	10.6789	CLDN5;MYOM1;GSN;ANK2;CD36;ADTRP;KLF4;PPARGC1A;CLU;VSIR;ACTG2;LGALS9C
174	regulation of cellular pH (GO:0030641)	36981	0.00958426	0.0983823	0	0	7.47986	34.7637	CA2;CA7;SLC4A4
175	regulation of macrophage derived foam cell differentiation (GO:0010743)	36981	0.00958426	0.0983823	0	0	7.47986	34.7637	PLA2G2A;CD36;APOB
176	regulation of potassium ion transport (GO:0043266)	36981	0.00958426	0.0983823	0	0	7.47986	34.7637	FHL1;CASQ2;ANK2
177	triglyceride homeostasis (GO:0070328)	36981	0.00958426	0.0983823	0	0	7.47986	34.7637	APOA1;APOC3;APOA4
178	vitamin transport (GO:0051180)	36981	0.00958426	0.0983823	0	0	7.47986	34.7637	TCN2;APOA1;ABCG2
179	positive regulation of supramolecular fiber organization (GO:1902905)	5/91	0.00975086	0.0983823	0	0	4.07579	18.8725	CFL2;SYNPO2;LMOD1;SYNPO;CLU
180	positive regulation of transport (GO:0051050)	5/91	0.00975086	0.0983823	0	0	4.07579	18.8725	SCIN;SMPD1;APOA1;NEDD4L;SGK1
181	actin filament depolymerization (GO:0030042)	36933	0.0102236	0.0983823	0	0	15.4739	70.9177	GSN;CFL2
182	regulation of CD4-positive, alpha-beta T cell proliferation (GO:2000561)	36933	0.0102236	0.0983823	0	0	15.4739	70.9177	LGALS9C;VSIR
183	glucocorticoid biosynthetic process (GO:0006704)	36933	0.0102236	0.0983823	0	0	15.4739	70.9177	HSD11B2;CACNA1H
184	intestinal lipid absorption (GO:0098856)	36933	0.0102236	0.0983823	0	0	15.4739	70.9177	FABP2;CD36
185	sphingomyelin metabolic process (GO:0006684)	36933	0.0102236	0.0983823	0	0	15.4739	70.9177	SMPD1;SMPDL3A
186	lipoprotein localization (GO:0044872)	36933	0.0102236	0.0983823	0	0	15.4739	70.9177	CD36;APOB
187	urate metabolic process (GO:0046415)	36933	0.0102236	0.0983823	0	0	15.4739	70.9177	SLC16A9;ABCG2
188	negative regulation of lymphocyte migration (GO:2000402)	36933	0.0102236	0.0983823	0	0	15.4739	70.9177	PADI2;ADTRP
189	negative regulation of potassium ion transmembrane transport (GO:1901380)	36933	0.0102236	0.0983823	0	0	15.4739	70.9177	CASQ2;NEDD4L
190	negative regulation of response to cytokine stimulus (GO:0060761)	36933	0.0102236	0.0983823	0	0	15.4739	70.9177	APOA1;KLF4
191	positive regulation of actin nucleation (GO:0051127)	36933	0.0102236	0.0983823	0	0	15.4739	70.9177	GSN;SCIN
192	metal ion export (GO:0070839)	3/32	0.0104661	0.100191	0	0	7.22157	32.9276	ATP2B4;ATP1A2;SLC4A4
193	negative regulation of response to stimulus (GO:0048585)	4/61	0.011155	0.105685	0	0	4.90928	22.0715	APOA1;SLC30A10;KLF4;CLU
194	O-glycan processing (GO:0016266)	4/61	0.011155	0.105685	0	0	4.90928	22.0715	MUC2;B3GNT7;MUC12;GCNT3
195	negative regulation of smooth muscle cell proliferation (GO:0048662)	3/33	0.0113934	0.106842	0	0	6.9805	31.2358	CNN1;TPM1;PDCD4
196	primary alcohol metabolic process (GO:0034308)	3/33	0.0113934	0.106842	0	0	6.9805	31.2358	ADH1C;ADH1B;NAAA
197	angiotensin maturation (GO:0002003)	36934	0.0121538	0.107398	0	0	13.9258	61.4143	ENPEP;ACE
198	regulation of actin nucleation (GO:0051125)	36934	0.0121538	0.107398	0	0	13.9258	61.4143	GSN;SCIN
199	regulation of angiotensin levels in blood (GO:0002002)	36934	0.0121538	0.107398	0	0	13.9258	61.4143	ENPEP;ACE
200	regulation of cholesterol esterification (GO:0010872)	36934	0.0121538	0.107398	0	0	13.9258	61.4143	APOA1;APOA4
201	regulation of sequestering of calcium ion (GO:0051282)	36934	0.0121538	0.107398	0	0	13.9258	61.4143	CASQ2;ANK2
202	ethanol oxidation (GO:0006069)	36934	0.0121538	0.107398	0	0	13.9258	61.4143	ADH1C;ADH1B
203	inorganic ion transmembrane transport (GO:0098660)	36934	0.0121538	0.107398	0	0	13.9258	61.4143	CACNA1H;TRPM4
204	negative regulation of amyloid fibril formation (GO:1905907)	36934	0.0121538	0.107398	0	0	13.9258	61.4143	CLU;CRYAB
205	negative regulation of fatty acid biosynthetic process (GO:0045717)	36934	0.0121538	0.107398	0	0	13.9258	61.4143	CEACAM1;APOC3
206	negative regulation of vascular permeability (GO:0043116)	36934	0.0121538	0.107398	0	0	13.9258	61.4143	CLDN5;CEACAM1
207	organic hydroxy compound catabolic process (GO:1901616)	36934	0.0121538	0.107398	0	0	13.9258	61.4143	LDHD;CYP4F12
208	poly-N-acetyllactosamine biosynthetic process (GO:0030311)	36934	0.0121538	0.107398	0	0	13.9258	61.4143	B3GNT7;B3GALT5
209	negative regulation of blood vessel endothelial cell migration (GO:0043537)	3/34	0.0123666	0.108755	0	0	6.75498	29.673	ACVRL1;ATP2B4;KLF4
210	amyloid fibril formation (GO:1990000)	4/63	0.0124556	0.109017	0	0	4.74238	20.7981	GSN;APOA1;APOA4;CD36
211	plasma membrane organization (GO:0007009)	4/64	0.0131408	0.114468	0	0	4.66311	20.2007	SMPD1;EPB41L3;ANK2;FER1L6
212	oxoacid metabolic process (GO:0043436)	3/35	0.013386	0.115509	0	0	6.54355	28.2259	SULT1A1;SULT1B1;SULT1A2
213	positive regulation of lipid biosynthetic process (GO:0046889)	3/35	0.013386	0.115509	0	0	6.54355	28.2259	APOA1;APOA4;SORBS1
214	cellular biogenic amine metabolic process (GO:0006576)	36935	0.0142297	0.11676	0	0	12.6592	53.8322	SULT1B1;MAOA
215	cellular potassium ion homeostasis (GO:0030007)	36935	0.0142297	0.11676	0	0	12.6592	53.8322	KCNMA1;ATP1A2
216	regulation of membrane repolarization (GO:0060306)	36935	0.0142297	0.11676	0	0	12.6592	53.8322	CASQ2;NEDD4L
217	relaxation of cardiac muscle (GO:0055119)	36935	0.0142297	0.11676	0	0	12.6592	53.8322	GSN;ATP1A2
218	high-density lipoprotein particle assembly (GO:0034380)	36935	0.0142297	0.11676	0	0	12.6592	53.8322	APOA1;APOA4
219	sodium ion export across plasma membrane (GO:0036376)	36935	0.0142297	0.11676	0	0	12.6592	53.8322	ATP1A2;SLC4A4
220	negative regulation of CD4-positive, alpha-beta T cell activation (GO:2000515)	36935	0.0142297	0.11676	0	0	12.6592	53.8322	LGALS9C;VSIR
221	negative regulation of potassium ion transport (GO:0043267)	36935	0.0142297	0.11676	0	0	12.6592	53.8322	CASQ2;NEDD4L
222	poly-N-acetyllactosamine metabolic process (GO:0030309)	36935	0.0142297	0.11676	0	0	12.6592	53.8322	B3GNT7;B3GALT5
223	positive regulation of fatty acid biosynthetic process (GO:0045723)	36935	0.0142297	0.11676	0	0	12.6592	53.8322	APOA1;APOA4
224	positive regulation of steroid metabolic process (GO:0045940)	36935	0.0142297	0.11676	0	0	12.6592	53.8322	APOA1;APOA4
225	cyclic-nucleotide-mediated signaling (GO:0019935)	3/36	0.0144519	0.117016	0	0	6.34494	26.883	CD36;PDE9A;CAP2
226	platelet aggregation (GO:0070527)	3/36	0.0144519	0.117016	0	0	6.34494	26.883	HBB;FLNA;MYL9
227	positive regulation of substrate adhesion-dependent cell spreading (GO:1900026)	3/36	0.0144519	0.117016	0	0	6.34494	26.883	FLNA;APOA1;LIMS2
228	regulation of cell migration (GO:0030334)	12/408	0.0145317	0.117038	0	0	2.14441	9.07391	ACVRL1;CLDN5;CEACAM1;TMIGD1;ACE;SST;SEMA6D;TPM1;FLNA;SGK1;VSIR;MYLK
229	positive regulation of cell death (GO:0010942)	4/66	0.014582	0.117038	0	0	4.51223	19.0775	C1QA;HBB;CD36;CLU
230	cell junction assembly (GO:0034329)	5/102	0.0154099	0.123145	0	0	3.61156	15.0701	CLDN5;FBLIM1;FLNA;FLNC;LIMS2
231	acyl-CoA metabolic process (GO:0006637)	3/37	0.0155646	0.123309	0	0	6.15801	25.6343	HMGCS2;ACACB;ACSF2
232	regulation of vascular associated smooth muscle cell proliferation (GO:1904705)	3/37	0.0155646	0.123309	0	0	6.15801	25.6343	CNN1;TPM1;PDCD4
233	regulation of cAMP-dependent protein kinase activity (GO:2000479)	36936	0.0164467	0.126481	0	0	11.6037	47.6635	PKIB;ATP2B4
234	cGMP-mediated signaling (GO:0019934)	36936	0.0164467	0.126481	0	0	11.6037	47.6635	CD36;PDE9A
235	relaxation of muscle (GO:0090075)	36936	0.0164467	0.126481	0	0	11.6037	47.6635	GSN;ATP1A2
236	intestinal absorption (GO:0050892)	36936	0.0164467	0.126481	0	0	11.6037	47.6635	FABP2;CD36
237	low-density lipoprotein particle remodeling (GO:0034374)	36936	0.0164467	0.126481	0	0	11.6037	47.6635	PLA2G2A;APOB
238	nucleoside phosphate catabolic process (GO:1901292)	36936	0.0164467	0.126481	0	0	11.6037	47.6635	ENTPD8;SMPDL3A
239	positive regulation of insulin secretion involved in cellular response to glucose stimulus (GO:0035774)	36936	0.0164467	0.126481	0	0	11.6037	47.6635	GCG;TRPM4
240	receptor-mediated endocytosis (GO:0006898)	6/143	0.0167683	0.127885	0	0	3.07323	12.5642	HBB;APOA1;MASP1;CD36;APOB;JCHAIN
241	nitrogen compound transport (GO:0071705)	6/143	0.0167683	0.127885	0	0	3.07323	12.5642	SLC6A19;TCN2;SLC7A9;HBB;ZG16;ABCG2
242	positive regulation of cell-substrate adhesion (GO:0010811)	4/70	0.0177551	0.134851	0	0	4.23789	17.0833	APOA1;FLNA;CD36;LIMS2
243	cellular response to peptide hormone stimulus (GO:0071375)	5/106	0.0179175	0.135524	0	0	3.46782	13.9475	CEACAM1;GCG;SORBS1;SLC30A10;PCK1
244	response to metal ion (GO:0010038)	4/71	0.0186102	0.136582	0	0	4.17443	16.6311	MT2A;KCNMA1;NEDD4L;MT1X
245	acetyl-CoA metabolic process (GO:0006084)	36937	0.0188004	0.136582	0	0	10.7105	42.5623	HMGCS2;ACACB
246	protein trimerization (GO:0070206)	36937	0.0188004	0.136582	0	0	10.7105	42.5623	SCARA5;ITLN1
247	regulation of amyloid fibril formation (GO:1905906)	36937	0.0188004	0.136582	0	0	10.7105	42.5623	CLU;CRYAB
248	cellular sodium ion homeostasis (GO:0006883)	36937	0.0188004	0.136582	0	0	10.7105	42.5623	NEDD4L;ATP1A2
249	regulation of secretion (GO:0051046)	36937	0.0188004	0.136582	0	0	10.7105	42.5623	SCIN;SGK1
250	glucan catabolic process (GO:0009251)	36937	0.0188004	0.136582	0	0	10.7105	42.5623	MGAM;PYGM
251	response to muscle stretch (GO:0035994)	36937	0.0188004	0.136582	0	0	10.7105	42.5623	GSN;DMD
252	protein homotrimerization (GO:0070207)	36937	0.0188004	0.136582	0	0	10.7105	42.5623	SCARA5;ITLN1
253	protein kinase A signaling (GO:0010737)	36937	0.0188004	0.136582	0	0	10.7105	42.5623	MYOM1;GCG
254	regulation of sodium ion transmembrane transporter activity (GO:2000649)	3/40	0.0191851	0.138283	0	0	5.65785	22.369	FXYD3;NEDD4L;DMD
255	organic hydroxy compound transport (GO:0015850)	3/40	0.0191851	0.138283	0	0	5.65785	22.369	CEACAM1;SLC10A2;SLC51B
256	gluconeogenesis (GO:0006094)	3/41	0.0204865	0.146514	0	0	5.50868	21.4177	ALDOB;PCK1;PPARGC1A
257	positive regulation of cation transmembrane transport (GO:1904064)	3/41	0.0204865	0.146514	0	0	5.50868	21.4177	KCNMA1;FLNA;ANK2
258	cellular polysaccharide catabolic process (GO:0044247)	36938	0.0212866	0.148763	0	0	9.94498	38.285	MGAM;PYGM
259	regulation of fatty acid oxidation (GO:0046320)	36938	0.0212866	0.148763	0	0	9.94498	38.285	PDK4;PPARGC1A
260	epiboly involved in wound healing (GO:0090505)	36938	0.0212866	0.148763	0	0	9.94498	38.285	CEACAM1;FLNA
261	regulation of systemic arterial blood pressure (GO:0003073)	36938	0.0212866	0.148763	0	0	9.94498	38.285	ACE;KLK1
262	sphingolipid catabolic process (GO:0030149)	36938	0.0212866	0.148763	0	0	9.94498	38.285	SMPD1;SMPDL3A
263	transepithelial transport (GO:0070633)	36938	0.0212866	0.148763	0	0	9.94498	38.285	ABCB1;ABCG2
264	positive regulation of gene expression (GO:0010628)	13/482	0.0213789	0.148843	0	0	1.96129	7.54185	MYOM1;GSN;HHLA2;ANK2;KLF4;CLU;VSIR;ACTG2;LGALS9C;CLDN5;CD36;ADTRP;PPARGC1A
265	neutrophil activation involved in immune response (GO:0002283)	13/485	0.0223526	0.155035	0	0	1.94852	7.40596	PIGR;MGAM;GSN;HBB;PRDX6;PLAC8;CEACAM1;ANPEP;PADI2;CD36;METTL7A;DNASE1L3;CD177
266	sulfur compound biosynthetic process (GO:0044272)	5/113	0.0229268	0.157826	0	0	3.2419	12.2396	SLC26A2;GGT6;B3GNT7;GSTA1;CHST5
267	positive regulation of metabolic process (GO:0009893)	5/113	0.0229268	0.157826	0	0	3.2419	12.2396	PLAC8;CD36;ACACB;PPARGC1A;JCHAIN
268	anion transport (GO:0006820)	3/43	0.0232316	0.158383	0	0	5.23271	19.6867	SLC26A3;SLC17A4;ABCG2
269	regulation of cell-cell adhesion (GO:0022407)	3/43	0.0232316	0.158383	0	0	5.23271	19.6867	EPHA7;CEACAM1;B4GALNT2
270	actomyosin structure organization (GO:0031032)	4/76	0.0232663	0.158383	0	0	3.88355	14.6051	TPM1;EPB41L3;LMOD1;SORBS1
271	neutrophil mediated immunity (GO:0002446)	13/488	0.0233591	0.158428	0	0	1.93591	7.27278	PIGR;MGAM;ACE;GSN;HBB;PRDX6;PLAC8;CEACAM1;ANPEP;PADI2;CD36;METTL7A;CD177
272	aorta morphogenesis (GO:0035909)	36939	0.023901	0.160328	0	0	9.28151	34.6556	ACVRL1;MYLK
273	regulation of metal ion transport (GO:0010959)	36939	0.023901	0.160328	0	0	9.28151	34.6556	ANK2;SLC30A10
274	negative regulation of fatty acid metabolic process (GO:0045922)	36939	0.023901	0.160328	0	0	9.28151	34.6556	CEACAM1;APOC3
275	hexose biosynthetic process (GO:0019319)	3/44	0.0246752	0.163729	0	0	5.10483	18.8978	ALDOB;PCK1;PPARGC1A
276	homotypic cell-cell adhesion (GO:0034109)	3/44	0.0246752	0.163729	0	0	5.10483	18.8978	HBB;FLNA;MYL9
277	positive regulation of potassium ion transmembrane transport (GO:1901381)	3/44	0.0246752	0.163729	0	0	5.10483	18.8978	KCNMA1;FLNA;ANK2
278	regulation of protein-containing complex assembly (GO:0043254)	5/116	0.0253249	0.167436	0	0	3.1538	11.5933	GSN;FBLIM1;CD36;CLU;CRYAB
279	organonitrogen compound biosynthetic process (GO:1901566)	6/158	0.0259055	0.170661	0	0	2.76783	10.1117	GSTA1;APOA1;DMD;PCSK5;MOCS1;SULT1A2
280	regulation of membrane depolarization (GO:0003254)	36940	0.0266394	0.1712	0	0	8.70097	31.5442	FHL1;NEDD4L
281	triglyceride biosynthetic process (GO:0019432)	36940	0.0266394	0.1712	0	0	8.70097	31.5442	MOGAT2;PCK1
282	ventricular cardiac muscle cell action potential (GO:0086005)	36940	0.0266394	0.1712	0	0	8.70097	31.5442	NEDD4L;ANK2
283	negative regulation of biosynthetic process (GO:0009890)	36940	0.0266394	0.1712	0	0	8.70097	31.5442	CEACAM1;SLC30A10
284	negative regulation of cation transmembrane transport (GO:1904063)	36940	0.0266394	0.1712	0	0	8.70097	31.5442	NEDD4L;ATP1A2
285	neuron maturation (GO:0042551)	36940	0.0266394	0.1712	0	0	8.70097	31.5442	C1QA;LGI4
286	prostanoid metabolic process (GO:0006692)	36940	0.0266394	0.1712	0	0	8.70097	31.5442	GSTA1;CES2
287	glycerophospholipid metabolic process (GO:0006650)	4/80	0.0274572	0.175841	0	0	3.6784	13.2243	PLA2G2A;APOA1;APOA4;PRDX6
288	glycosphingolipid metabolic process (GO:0006687)	3/47	0.0292901	0.185674	0	0	4.75604	16.7912	SMPD1;GBA3;ST6GALNAC6
289	positive regulation of neuron death (GO:1901216)	3/47	0.0292901	0.185674	0	0	4.75604	16.7912	C1QA;EPHA7;CLU
290	fatty acid transmembrane transport (GO:1902001)	36941	0.0294978	0.185674	0	0	8.18873	28.8525	CD36;ACACB
291	response to fatty acid (GO:0070542)	36941	0.0294978	0.185674	0	0	8.18873	28.8525	PDK4;CD36
292	positive regulation of triglyceride metabolic process (GO:0090208)	36941	0.0294978	0.185674	0	0	8.18873	28.8525	APOA1;APOA4
293	supramolecular fiber organization (GO:0097435)	10/351	0.0296029	0.1857	0	0	2.06601	7.27211	GSN;DES;MYO1A;TPM2;TPM1;LMOD1;DPT;APOA1;APOA4;CD36
294	positive regulation of cytoskeleton organization (GO:0051495)	4/82	0.0297107	0.185742	0	0	3.58372	12.6013	CFL2;SYNPO2;LMOD1;SYNPO
295	regulation of protein metabolic process (GO:0051246)	3/48	0.0309227	0.191367	0	0	4.65012	16.165	ACE;NEDD4L;KLF4
296	myelination (GO:0042552)	3/48	0.0309227	0.191367	0	0	4.65012	16.165	LGI4;EPB41L3;BCAS1
297	positive regulation of endocytosis (GO:0045807)	3/48	0.0309227	0.191367	0	0	4.65012	16.165	SMPD1;NEDD4L;CLU
298	regulation of acute inflammatory response (GO:0002673)	36942	0.0324723	0.195826	0	0	7.73341	26.5053	CREB3L3;DNASE1L3
299	calcium-independent cell-cell adhesion via plasma membrane cell-adhesion molecules (GO:0016338)	36942	0.0324723	0.195826	0	0	7.73341	26.5053	CLDN5;CLDN8
300	cardiac epithelial to mesenchymal transition (GO:0060317)	36942	0.0324723	0.195826	0	0	7.73341	26.5053	ACVRL1;PDCD4
301	xenobiotic transport (GO:0042908)	36942	0.0324723	0.195826	0	0	7.73341	26.5053	ABCB1;ABCG2
302	positive regulation of protein processing (GO:0010954)	36942	0.0324723	0.195826	0	0	7.73341	26.5053	CLEC3B;GSN
303	fatty acid metabolic process (GO:0006631)	5/124	0.0324859	0.195826	0	0	2.94058	10.0772	NAAA;CD36;PPARGC1A;CYP4F12;ACSF2
304	secondary alcohol metabolic process (GO:1902652)	3/49	0.0326022	0.195826	0	0	4.5488	15.5722	APOA1;APOA4;APOB
305	oligosaccharide metabolic process (GO:0009311)	3/49	0.0326022	0.195826	0	0	4.5488	15.5722	B3GALT5;B4GALNT2;ST6GALNAC6
306	positive regulation of actin filament polymerization (GO:0030838)	3/49	0.0326022	0.195826	0	0	4.5488	15.5722	SCIN;GSN;LMOD1
307	regulation of complement activation (GO:0030449)	3/50	0.0343284	0.204193	0	0	4.45179	15.0105	C1QA;C7;CLU
308	positive regulation of cell morphogenesis involved in differentiation (GO:0010770)	3/50	0.0343284	0.204193	0	0	4.45179	15.0105	APOA1;FLNA;LIMS2
309	positive regulation of ion transport (GO:0043270)	3/50	0.0343284	0.204193	0	0	4.45179	15.0105	FHL1;ANK2;MYLK
310	glucose homeostasis (GO:0042593)	4/86	0.0345374	0.204774	0	0	3.40821	11.4711	PDK4;GCG;PCK1;PPARGC1A
311	actin nucleation (GO:0045010)	36943	0.035559	0.206827	0	0	7.32602	24.4437	SCIN;LMOD1
312	cellular response to steroid hormone stimulus (GO:0071383)	36943	0.035559	0.206827	0	0	7.32602	24.4437	ATP1A2;ADTRP
313	hydrogen peroxide catabolic process (GO:0042744)	36943	0.035559	0.206827	0	0	7.32602	24.4437	HBB;APOA4
314	retinol metabolic process (GO:0042572)	36943	0.035559	0.206827	0	0	7.32602	24.4437	ADH1C;ADH1B
315	innate immune response in mucosa (GO:0002227)	36943	0.035559	0.206827	0	0	7.32602	24.4437	DEFA5;APOA4
316	negative regulation of ion transmembrane transporter activity (GO:0032413)	36943	0.035559	0.206827	0	0	7.32602	24.4437	CASQ2;NEDD4L
317	blood circulation (GO:0008015)	3/51	0.0361011	0.20866	0	0	4.35882	14.4775	ACVRL1;ACE;EDN3
318	regulation of substrate adhesion-dependent cell spreading (GO:1900024)	3/51	0.0361011	0.20866	0	0	4.35882	14.4775	APOA1;FLNA;LIMS2
319	amide biosynthetic process (GO:0043604)	3/52	0.0379201	0.215781	0	0	4.26965	13.9715	SMPD1;DMD;PCSK5
320	regulation of release of sequestered calcium ion into cytosol (GO:0051279)	3/52	0.0379201	0.215781	0	0	4.26965	13.9715	CASQ2;ANK2;DMD
321	glycolipid metabolic process (GO:0006664)	3/52	0.0379201	0.215781	0	0	4.26965	13.9715	SMPD1;GBA3;ST6GALNAC6
322	negative regulation of cellular biosynthetic process (GO:0031327)	3/52	0.0379201	0.215781	0	0	4.26965	13.9715	CEACAM1;ATP2B4;APOC3
323	negative regulation of protein metabolic process (GO:0051248)	3/52	0.0379201	0.215781	0	0	4.26965	13.9715	FLNA;CLU;CRYAB
324	regulation of cardiac muscle cell membrane repolarization (GO:0099623)	36944	0.0387541	0.216505	0	0	6.95936	22.6215	FLNA;ANK2
325	regulation of response to cytokine stimulus (GO:0060759)	36944	0.0387541	0.216505	0	0	6.95936	22.6215	APOA1;KLF4
326	regulation of voltage-gated calcium channel activity (GO:1901385)	36944	0.0387541	0.216505	0	0	6.95936	22.6215	AHNAK;DMD
327	microglial cell activation (GO:0001774)	36944	0.0387541	0.216505	0	0	6.95936	22.6215	C1QA;CLU
328	negative regulation of lipid biosynthetic process (GO:0051055)	36944	0.0387541	0.216505	0	0	6.95936	22.6215	CEACAM1;APOC3
329	positive regulation of lipid catabolic process (GO:0050996)	36944	0.0387541	0.216505	0	0	6.95936	22.6215	APOA1;APOA4
330	regulation of immune effector process (GO:0002697)	3/53	0.0397852	0.221591	0	0	4.18404	13.4904	C1QA;C7;CLU
331	regulation of humoral immune response (GO:0002920)	3/54	0.0416959	0.231532	0	0	4.10179	13.0328	C1QA;C7;CLU
332	regulation of cell motility (GO:2000145)	5/133	0.0419168	0.232058	0	0	2.73256	8.66787	CEACAM1;TMIGD1;SST;FLNA;SGK1
333	positive regulation of epithelial cell apoptotic process (GO:1904037)	36945	0.042054	0.232118	0	0	6.62763	21.0016	GSN;PDCD4
334	regulation of lipid metabolic process (GO:0019216)	4/92	0.0425828	0.234333	0	0	3.17486	10.0208	FABP1;APOC3;PCK1;ACACB
335	negative regulation of cytokine-mediated signaling pathway (GO:0001960)	3/55	0.0436521	0.239352	0	0	4.02271	12.5971	APOA1;PADI2;SLIT3
336	neutrophil degranulation (GO:0043312)	12/481	0.0437554	0.239352	0	0	1.80379	5.64432	PLAC8;PIGR;CEACAM1;MGAM;GSN;ANPEP;PADI2;HBB;CD36;METTL7A;PRDX6;CD177
337	cellular calcium ion homeostasis (GO:0006874)	5/136	0.0453913	0.245003	0	0	2.66957	8.25549	SCGN;EDN3;ATP2A3;ATP2B4;ANK2
338	organic substance transport (GO:0071702)	5/136	0.0453913	0.245003	0	0	2.66957	8.25549	TCN2;APOA1;APOA4;ZG16;ABCG2
339	regulation of cytokine production involved in immune response (GO:0002718)	36946	0.0454549	0.245003	0	0	6.32605	19.554	APOA1;TRPM4
340	negative regulation of lipid metabolic process (GO:0045833)	36946	0.0454549	0.245003	0	0	6.32605	19.554	CEACAM1;APOC3
341	potassium ion homeostasis (GO:0055075)	36946	0.0454549	0.245003	0	0	6.32605	19.554	KCNMA1;ATP1A2
342	negative regulation of cytokine production (GO:0001818)	6/182	0.0465044	0.249927	0	0	2.38746	7.32523	CEACAM1;PDCD4;APOA1;KLF4;LGALS9C;VSIR
343	regulation of cardiac muscle cell action potential (GO:0098901)	36947	0.0489535	0.257492	0	0	6.0507	18.2543	ANK2;TRPM4
344	regulation of cholesterol transport (GO:0032374)	36947	0.0489535	0.257492	0	0	6.0507	18.2543	APOA1;APOA4
345	cellular polysaccharide biosynthetic process (GO:0033692)	36947	0.0489535	0.257492	0	0	6.0507	18.2543	B3GNT7;B3GALT5
346	regulation of heterotypic cell-cell adhesion (GO:0034114)	36947	0.0489535	0.257492	0	0	6.0507	18.2543	APOA1;KLF4
347	regulation of ryanodine-sensitive calcium-release channel activity (GO:0060314)	36947	0.0489535	0.257492	0	0	6.0507	18.2543	CASQ2;DMD
348	negative regulation of actin filament polymerization (GO:0030837)	36947	0.0489535	0.257492	0	0	6.0507	18.2543	SCIN;GSN
349	negative regulation of cell junction assembly (GO:1901889)	36947	0.0489535	0.257492	0	0	6.0507	18.2543	ACVRL1;ACE
350	regulation of cellular component organization (GO:0051128)	5/139	0.0490328	0.257492	0	0	2.60941	7.86806	CEACAM1;MUC12;CD36;SGK1;CD177
351	cellular iron ion homeostasis (GO:0006879)	3/58	0.04979	0.259983	0	0	3.80271	11.4079	SCARA5;CYBRD1;ABCG2
352	muscle organ development (GO:0007517)	3/58	0.04979	0.259983	0	0	3.80271	11.4079	FHL1;DMD;CACNA1H
353	calcium ion homeostasis (GO:0055074)	4/97	0.0500272	0.260481	0	0	3.00341	8.99577	EDN3;ATP2A3;ATP2B4;ANK2
354	regulation of actin filament bundle assembly (GO:0032231)	36948	0.0525462	0.269776	0	0	5.79829	17.0821	SYNPO2;SYNPO
355	regulation of chondrocyte differentiation (GO:0032330)	36948	0.0525462	0.269776	0	0	5.79829	17.0821	ACVRL1;SCIN
356	retinoic acid metabolic process (GO:0042573)	36948	0.0525462	0.269776	0	0	5.79829	17.0821	ADH1C;ADH1B
357	membrane depolarization during action potential (GO:0086010)	36948	0.0525462	0.269776	0	0	5.79829	17.0821	ATP1A2;CACNA1H
358	positive regulation of glucose import (GO:0046326)	36948	0.0525462	0.269776	0	0	5.79829	17.0821	ITLN1;SORBS1
359	proteolysis (GO:0006508)	8/287	0.0540082	0.27651	0	0	2.01193	5.87206	ENPEP;TPSB2;ACE;CPXM2;ANPEP;TPSAB1;PCSK5;TRHDE
360	regulation of cardiac muscle cell contraction (GO:0086004)	36949	0.0562297	0.279144	0	0	5.56608	16.0209	ANK2;TRPM4
361	cellular response to unfolded protein (GO:0034620)	36949	0.0562297	0.279144	0	0	5.56608	16.0209	HSPB8;HSPA2
362	monocarboxylic acid catabolic process (GO:0072329)	36949	0.0562297	0.279144	0	0	5.56608	16.0209	LDHD;CYP4F12
363	regulation of endocytosis (GO:0030100)	3/61	0.0563242	0.279144	0	0	3.60547	10.3716	SMPD1;NEDD4L;CD177
364	iron ion homeostasis (GO:0055072)	3/61	0.0563242	0.279144	0	0	3.60547	10.3716	SCARA5;CYBRD1;ABCG2
365	epithelial cell differentiation (GO:0030855)	4/101	0.0564643	0.279144	0	0	2.87897	8.27457	SULT1B1;TST;GSTA1;PCK1
366	protein O-linked glycosylation (GO:0006493)	4/102	0.05814	0.279144	0	0	2.84944	8.10639	MUC2;B3GNT7;MUC12;GCNT3
367	regulation of cell death (GO:0010941)	4/102	0.05814	0.279144	0	0	2.84944	8.10639	HBB;CD36;CLU;CRYAB
368	glucose metabolic process (GO:0006006)	3/62	0.0585884	0.279144	0	0	3.54418	10.0556	ALDOB;PCK1;PPARGC1A
369	receptor clustering (GO:0043113)	36950	0.0600007	0.279144	0	0	5.35173	15.0565	PIGR;FLNA
370	regulation of calcineurin-NFAT signaling cascade (GO:0070884)	36950	0.0600007	0.279144	0	0	5.35173	15.0565	CHP2;ATP2B4
371	calcium ion import (GO:0070509)	36950	0.0600007	0.279144	0	0	5.35173	15.0565	SLC25A23;CACNA1H
372	regulation of insulin secretion involved in cellular response to glucose stimulus (GO:0061178)	36950	0.0600007	0.279144	0	0	5.35173	15.0565	GCG;TRPM4
373	cytosolic calcium ion transport (GO:0060401)	36950	0.0600007	0.279144	0	0	5.35173	15.0565	ATP2A3;SLC25A23
374	regulation of reactive oxygen species biosynthetic process (GO:1903426)	36950	0.0600007	0.279144	0	0	5.35173	15.0565	CD36;SLC30A10
375	keratan sulfate biosynthetic process (GO:0018146)	36950	0.0600007	0.279144	0	0	5.35173	15.0565	B3GNT7;CHST5
376	leukocyte cell-cell adhesion (GO:0007159)	36950	0.0600007	0.279144	0	0	5.35173	15.0565	APOA4;CD177
377	negative regulation of calcium ion transmembrane transporter activity (GO:1901020)	36950	0.0600007	0.279144	0	0	5.35173	15.0565	CASQ2;ATP1A2
378	positive regulation of protein import into nucleus (GO:0042307)	36950	0.0600007	0.279144	0	0	5.35173	15.0565	CHP2;FLNA
379	protein depolymerization (GO:0051261)	36950	0.0600007	0.279144	0	0	5.35173	15.0565	GSN;CFL2
380	regulation of cytosolic calcium ion concentration (GO:0051480)	5/148	0.0609637	0.279144	0	0	2.44406	6.83719	SCGN;ATP2B4;ATP1A2;CD36;TRPM4
381	negative regulation of cellular process (GO:0048523)	13/566	0.0628227	0.279144	0	0	1.65611	4.58319	ACVRL1;ADAMDEC1;FHL1;APOA1;KLF4;CLU;SCIN;FABP6;SST;PDCD4;SLIT3;IGFBP6;CRYAB
382	positive regulation of cellular metabolic process (GO:0031325)	4/105	0.0633251	0.279144	0	0	2.76438	7.62825	APOA1;APOA4;KLF4;ACACB
383	hydrogen peroxide metabolic process (GO:0042743)	36951	0.0638559	0.279144	0	0	5.15325	14.1772	HBB;APOA4
384	lipid catabolic process (GO:0016042)	36951	0.0638559	0.279144	0	0	5.15325	14.1772	APOA4;CYP4F12
385	negative regulation of interferon-gamma production (GO:0032689)	36951	0.0638559	0.279144	0	0	5.15325	14.1772	VSIR;LGALS9C
386	positive regulation of dephosphorylation (GO:0035306)	36951	0.0638559	0.279144	0	0	5.15325	14.1772	SMPD1;CHP2
387	regulation of signal transduction (GO:0009966)	6/198	0.0646565	0.279144	0	0	2.18672	5.98868	MZB1;NCAM1;CD36;IGFBP6;CLU;CD177
388	protein processing (GO:0016485)	4/106	0.0651058	0.279144	0	0	2.73714	7.47717	KLK1;CPXM2;PCSK5;VSIR
389	chemical homeostasis (GO:0048878)	3/65	0.0656337	0.279144	0	0	3.37217	9.18466	NEDD4L;APOA4;SLC4A4
390	response to calcium ion (GO:0051592)	4/107	0.0669125	0.279144	0	0	2.71043	7.33001	SMPD1;KCNMA1;CHP2;CASQ2
391	regulation of vasoconstriction (GO:0019229)	36952	0.0677922	0.279144	0	0	4.96896	13.373	ACE;TRPM4
392	maintenance of blood-brain barrier (GO:0035633)	36952	0.0677922	0.279144	0	0	4.96896	13.373	CLDN5;DMD
393	negative regulation of interleukin-1 production (GO:0032692)	36952	0.0677922	0.279144	0	0	4.96896	13.373	CEACAM1;APOA1
394	plasma membrane invagination (GO:0099024)	36952	0.0677922	0.279144	0	0	4.96896	13.373	GSN;CD36
395	positive regulation of protein import (GO:1904591)	36952	0.0677922	0.279144	0	0	4.96896	13.373	CHP2;FLNA
396	quinone catabolic process (GO:1901662)	36896	0.0692546	0.279144	0	0	17.3512	46.3272	CYP4F12
397	anion homeostasis (GO:0055081)	36896	0.0692546	0.279144	0	0	17.3512	46.3272	CYBRD1
398	bile acid secretion (GO:0032782)	36896	0.0692546	0.279144	0	0	17.3512	46.3272	SLC51B
399	regulation of caveolin-mediated endocytosis (GO:2001286)	36896	0.0692546	0.279144	0	0	17.3512	46.3272	NEDD4L
400	bundle of His cell action potential (GO:0086043)	36896	0.0692546	0.279144	0	0	17.3512	46.3272	TRPM4
401	carbon dioxide transport (GO:0015670)	36896	0.0692546	0.279144	0	0	17.3512	46.3272	CA2
402	regulation of cellular response to osmotic stress (GO:0106049)	36896	0.0692546	0.279144	0	0	17.3512	46.3272	SLC25A23
403	regulation of cellular response to vascular endothelial growth factor stimulus (GO:1902547)	36896	0.0692546	0.279144	0	0	17.3512	46.3272	ATP2B4
404	regulation of chloride transport (GO:2001225)	36896	0.0692546	0.279144	0	0	17.3512	46.3272	ABCB1
405	regulation of cyclase activity (GO:0031279)	36896	0.0692546	0.279144	0	0	17.3512	46.3272	CAP2
406	regulation of homophilic cell adhesion (GO:1903385)	36896	0.0692546	0.279144	0	0	17.3512	46.3272	CEACAM1
407	regulation of lyase activity (GO:0051339)	36896	0.0692546	0.279144	0	0	17.3512	46.3272	CAP2
408	regulation of neutrophil activation (GO:1902563)	36896	0.0692546	0.279144	0	0	17.3512	46.3272	PLA2G2A
409	regulation of neutrophil degranulation (GO:0043313)	36896	0.0692546	0.279144	0	0	17.3512	46.3272	CD177
410	dopamine catabolic process (GO:0042420)	36896	0.0692546	0.279144	0	0	17.3512	46.3272	MAOA
411	regulation of plasma membrane organization (GO:1903729)	36896	0.0692546	0.279144	0	0	17.3512	46.3272	GSN
412	regulation of respiratory gaseous exchange by nervous system process (GO:0002087)	36896	0.0692546	0.279144	0	0	17.3512	46.3272	ATP1A2
413	ethanolamine-containing compound metabolic process (GO:0042439)	36896	0.0692546	0.279144	0	0	17.3512	46.3272	NAAA
414	regulation of sterol transport (GO:0032371)	36896	0.0692546	0.279144	0	0	17.3512	46.3272	APOA4
415	regulation of systemic arterial blood pressure by endothelin (GO:0003100)	36896	0.0692546	0.279144	0	0	17.3512	46.3272	EDN3
416	fructose catabolic process (GO:0006001)	36896	0.0692546	0.279144	0	0	17.3512	46.3272	ALDOB
417	fructose catabolic process to hydroxyacetone phosphate and glyceraldehyde-3-phosphate (GO:0061624)	36896	0.0692546	0.279144	0	0	17.3512	46.3272	ALDOB
418	glucosylceramide metabolic process (GO:0006678)	36896	0.0692546	0.279144	0	0	17.3512	46.3272	GBA3
419	glycerol biosynthetic process (GO:0006114)	36896	0.0692546	0.279144	0	0	17.3512	46.3272	PCK1
420	response to acetylcholine (GO:1905144)	36896	0.0692546	0.279144	0	0	17.3512	46.3272	ATP2B4
421	histone citrullination (GO:0036414)	36896	0.0692546	0.279144	0	0	17.3512	46.3272	PADI2
422	retina vasculature development in camera-type eye (GO:0061298)	36896	0.0692546	0.279144	0	0	17.3512	46.3272	ACVRL1
423	homoserine metabolic process (GO:0009092)	36896	0.0692546	0.279144	0	0	17.3512	46.3272	TST
424	RNA import into mitochondrion (GO:0035927)	36896	0.0692546	0.279144	0	0	17.3512	46.3272	TST
425	Roundabout signaling pathway (GO:0035385)	36896	0.0692546	0.279144	0	0	17.3512	46.3272	SLIT3
426	insulin metabolic process (GO:1901142)	36896	0.0692546	0.279144	0	0	17.3512	46.3272	CEACAM1
427	rRNA transport (GO:0051029)	36896	0.0692546	0.279144	0	0	17.3512	46.3272	TST
428	SA node cell to atrial cardiac muscle cell signaling (GO:0086018)	36896	0.0692546	0.279144	0	0	17.3512	46.3272	ANK2
429	sialic acid transport (GO:0015739)	36896	0.0692546	0.279144	0	0	17.3512	46.3272	SLC17A4
430	leukotriene B4 metabolic process (GO:0036102)	36896	0.0692546	0.279144	0	0	17.3512	46.3272	CYP4F12
431	lipid transport across blood-brain barrier (GO:1990379)	36896	0.0692546	0.279144	0	0	17.3512	46.3272	CD36
432	long-chain fatty acid catabolic process (GO:0042758)	36896	0.0692546	0.279144	0	0	17.3512	46.3272	ADTRP
433	sulfide oxidation (GO:0019418)	36896	0.0692546	0.279144	0	0	17.3512	46.3272	ETHE1
434	sulfide oxidation, using sulfide:quinone oxidoreductase (GO:0070221)	36896	0.0692546	0.279144	0	0	17.3512	46.3272	ETHE1
435	membrane depolarization during AV node cell action potential (GO:0086045)	36896	0.0692546	0.279144	0	0	17.3512	46.3272	TRPM4
436	membrane depolarization during SA node cell action potential (GO:0086046)	36896	0.0692546	0.279144	0	0	17.3512	46.3272	ANK2
437	tight junction organization (GO:0120193)	36896	0.0692546	0.279144	0	0	17.3512	46.3272	CLDN5
438	menaquinone metabolic process (GO:0009233)	36896	0.0692546	0.279144	0	0	17.3512	46.3272	CYP4F12
439	transsulfuration (GO:0019346)	36896	0.0692546	0.279144	0	0	17.3512	46.3272	TST
440	N-acylethanolamine metabolic process (GO:0070291)	36896	0.0692546	0.279144	0	0	17.3512	46.3272	NAAA
441	negative regulation of cell volume (GO:0045794)	36896	0.0692546	0.279144	0	0	17.3512	46.3272	KCNMA1
442	negative regulation of leukocyte adhesion to vascular endothelial cell (GO:1904995)	36896	0.0692546	0.279144	0	0	17.3512	46.3272	KLF4
443	negative regulation of smooth muscle contraction (GO:0045986)	36896	0.0692546	0.279144	0	0	17.3512	46.3272	KCNMA1
444	negative regulation of transcription by RNA polymerase I (GO:0016479)	36896	0.0692546	0.279144	0	0	17.3512	46.3272	FLNA
445	nucleoside triphosphate catabolic process (GO:0009143)	36896	0.0692546	0.279144	0	0	17.3512	46.3272	SMPDL3A
446	oxaloacetate metabolic process (GO:0006107)	36896	0.0692546	0.279144	0	0	17.3512	46.3272	PCK1
447	positive regulation of action potential (GO:0045760)	36896	0.0692546	0.279144	0	0	17.3512	46.3272	TRPM4
448	positive regulation of anion transmembrane transport (GO:1903961)	36896	0.0692546	0.279144	0	0	17.3512	46.3272	ABCB1
449	positive regulation of bicellular tight junction assembly (GO:1903348)	36896	0.0692546	0.279144	0	0	17.3512	46.3272	CLDN5
450	positive regulation of cAMP-dependent protein kinase activity (GO:2000481)	36896	0.0692546	0.279144	0	0	17.3512	46.3272	ATP2B4
451	positive regulation of feeding behavior (GO:2000253)	36896	0.0692546	0.279144	0	0	17.3512	46.3272	INSL5
452	positive regulation of hippo signaling (GO:0035332)	36896	0.0692546	0.279144	0	0	17.3512	46.3272	FRMD1
453	positive regulation of membrane permeability (GO:1905710)	36896	0.0692546	0.279144	0	0	17.3512	46.3272	DEFA5
454	positive regulation of vascular associated smooth muscle cell apoptotic process (GO:1905461)	36896	0.0692546	0.279144	0	0	17.3512	46.3272	PDCD4
455	protein citrullination (GO:0018101)	36896	0.0692546	0.279144	0	0	17.3512	46.3272	PADI2
456	protein localization to axon (GO:0099612)	36896	0.0692546	0.279144	0	0	17.3512	46.3272	EPB41L3
457	cardiac muscle cell action potential involved in contraction (GO:0086002)	36953	0.0718065	0.286914	0	0	4.79737	12.6352	NEDD4L;ANK2
458	cellular response to cAMP (GO:0071320)	36953	0.0718065	0.286914	0	0	4.79737	12.6352	AQP8;SLC26A3
459	phosphatidylethanolamine metabolic process (GO:0046337)	36953	0.0718065	0.286914	0	0	4.79737	12.6352	PLA2G2A;NAAA
460	prostaglandin metabolic process (GO:0006693)	36953	0.0718065	0.286914	0	0	4.79737	12.6352	GSTA1;CES2
461	cellular response to topologically incorrect protein (GO:0035967)	2/32	0.0758959	0.288902	0	0	4.63722	11.9566	HSPB8;HSPA2
462	long-chain fatty acid transport (GO:0015909)	2/32	0.0758959	0.288902	0	0	4.63722	11.9566	CD36;ACACB
463	membrane depolarization (GO:0051899)	2/32	0.0758959	0.288902	0	0	4.63722	11.9566	BEST2;CACNA1H
464	positive regulation of glucose transmembrane transport (GO:0010828)	2/32	0.0758959	0.288902	0	0	4.63722	11.9566	ITLN1;SORBS1
465	positive regulation of cell differentiation (GO:0045597)	7/258	0.0769973	0.288902	0	0	1.95259	5.00642	ACVRL1;CEACAM1;EDN3;PLA2G2A;CD36;APOB;TRPM4
466	carbohydrate homeostasis (GO:0033500)	3/70	0.0781888	0.288902	0	0	3.11972	7.95101	PDK4;GCG;PCK1
467	sterol metabolic process (GO:0016125)	3/70	0.0781888	0.288902	0	0	3.11972	7.95101	APOA1;APOA4;APOB
468	regulation of sprouting angiogenesis (GO:1903670)	2/33	0.0800574	0.288902	0	0	4.4874	11.3307	CEACAM1;KLF4
469	keratan sulfate metabolic process (GO:0042339)	2/33	0.0800574	0.288902	0	0	4.4874	11.3307	B3GNT7;CHST5
470	muscle cell development (GO:0055001)	2/33	0.0800574	0.288902	0	0	4.4874	11.3307	DMD;ANK2
471	positive regulation of ATP metabolic process (GO:1903580)	2/33	0.0800574	0.288902	0	0	4.4874	11.3307	SLC4A4;PPARGC1A
472	cellular response to transforming growth factor beta stimulus (GO:0071560)	4/114	0.0802757	0.288902	0	0	2.53704	6.39916	ACVRL1;CLDN5;CLEC3B;APOA1
473	response to lipid (GO:0033993)	4/114	0.0802757	0.288902	0	0	2.53704	6.39916	HSD17B2;APOA4;CD36;PCK1
474	regulation of cell population proliferation (GO:0042127)	16/764	0.0811158	0.288902	0	0	1.50822	3.78846	ACVRL1;VIPR1;EDN3;REG1B;KLF4;CLU;CLDN5;TMIGD1;SCIN;FABP6;SST;MZB1;CHP2;IGFBP6;SGK1;TRPM4
475	cellular amide metabolic process (GO:0043603)	4/115	0.0822853	0.288902	0	0	2.51406	6.27902	CPXM2;SMPD1;NAAA;ACSF2
476	3'-phosphoadenosine 5'-phosphosulfate biosynthetic process (GO:0050428)	36897	0.082521	0.288902	0	0	13.8803	34.6272	SLC26A2
477	activation of Janus kinase activity (GO:0042976)	36897	0.082521	0.288902	0	0	13.8803	34.6272	GHR
478	protein sulfation (GO:0006477)	36897	0.082521	0.288902	0	0	13.8803	34.6272	CHST5
479	proton-transporting V-type ATPase complex assembly (GO:0070070)	36897	0.082521	0.288902	0	0	13.8803	34.6272	ALDOB
480	purine ribonucleoside bisphosphate biosynthetic process (GO:0034036)	36897	0.082521	0.288902	0	0	13.8803	34.6272	SLC26A2
481	regulation of adipose tissue development (GO:1904177)	36897	0.082521	0.288902	0	0	13.8803	34.6272	TRPM4
482	regulation of anion channel activity (GO:0010359)	36897	0.082521	0.288902	0	0	13.8803	34.6272	ABCB1
483	regulation of blood vessel remodeling (GO:0060312)	36897	0.082521	0.288902	0	0	13.8803	34.6272	CEACAM1
484	regulation of cardiac muscle hypertrophy in response to stress (GO:1903242)	36897	0.082521	0.288902	0	0	13.8803	34.6272	ATP2B4
485	blood vessel endothelial cell proliferation involved in sprouting angiogenesis (GO:0002043)	36897	0.082521	0.288902	0	0	13.8803	34.6272	ACVRL1
486	cell junction disassembly (GO:0150146)	36897	0.082521	0.288902	0	0	13.8803	34.6272	C1QA
487	regulation of digestive system process (GO:0044058)	36897	0.082521	0.288902	0	0	13.8803	34.6272	SGK1
488	cellular carbohydrate catabolic process (GO:0044275)	36897	0.082521	0.288902	0	0	13.8803	34.6272	GBA3
489	cellular response to bacterial lipopeptide (GO:0071221)	36897	0.082521	0.288902	0	0	13.8803	34.6272	CD36
490	regulation of hematopoietic stem cell proliferation (GO:1902033)	36897	0.082521	0.288902	0	0	13.8803	34.6272	ACE
491	regulation of hepatocyte proliferation (GO:2000345)	36897	0.082521	0.288902	0	0	13.8803	34.6272	CEACAM1
492	regulation of keratinocyte apoptotic process (GO:1902172)	36897	0.082521	0.288902	0	0	13.8803	34.6272	GSN
493	cobalamin transport (GO:0015889)	36897	0.082521	0.288902	0	0	13.8803	34.6272	TCN2
494	regulation of nitric oxide mediated signal transduction (GO:0010749)	36897	0.082521	0.288902	0	0	13.8803	34.6272	ATP2B4
495	renal system process involved in regulation of blood volume (GO:0001977)	36897	0.082521	0.288902	0	0	13.8803	34.6272	CYP4F12
496	glycoside metabolic process (GO:0016137)	36897	0.082521	0.288902	0	0	13.8803	34.6272	GBA3
497	glycosyl compound catabolic process (GO:1901658)	36897	0.082521	0.288902	0	0	13.8803	34.6272	GBA3
498	glycosylceramide catabolic process (GO:0046477)	36897	0.082521	0.288902	0	0	13.8803	34.6272	GBA3
499	response to angiotensin (GO:1990776)	36897	0.082521	0.288902	0	0	13.8803	34.6272	SLC30A10
500	hepatocyte differentiation (GO:0070365)	36897	0.082521	0.288902	0	0	13.8803	34.6272	PCK1
501	hydrogen sulfide metabolic process (GO:0070813)	36897	0.082521	0.288902	0	0	13.8803	34.6272	ETHE1
502	intracellular pH elevation (GO:0051454)	36897	0.082521	0.288902	0	0	13.8803	34.6272	SLC26A3
503	T-tubule organization (GO:0033292)	36897	0.082521	0.288902	0	0	13.8803	34.6272	ANK2
504	taurine metabolic process (GO:0019530)	36897	0.082521	0.288902	0	0	13.8803	34.6272	GHR
505	mesodermal cell fate commitment (GO:0001710)	36897	0.082521	0.288902	0	0	13.8803	34.6272	KLF4
506	mineralocorticoid biosynthetic process (GO:0006705)	36897	0.082521	0.288902	0	0	13.8803	34.6272	CACNA1H
507	vesicle localization (GO:0051648)	36897	0.082521	0.288902	0	0	13.8803	34.6272	MYO1A
508	molybdopterin cofactor biosynthetic process (GO:0032324)	36897	0.082521	0.288902	0	0	13.8803	34.6272	MOCS1
509	morphogenesis of an endothelium (GO:0003159)	36897	0.082521	0.288902	0	0	13.8803	34.6272	ACVRL1
510	negative regulation of amyloid precursor protein biosynthetic process (GO:0042985)	36897	0.082521	0.288902	0	0	13.8803	34.6272	ITM2C
511	negative regulation of CD8-positive, alpha-beta T cell activation (GO:2001186)	36897	0.082521	0.288902	0	0	13.8803	34.6272	VSIR
512	negative regulation of cytosolic calcium ion concentration (GO:0051481)	36897	0.082521	0.288902	0	0	13.8803	34.6272	ATP1A2
513	negative regulation of lipoprotein lipase activity (GO:0051005)	36897	0.082521	0.288902	0	0	13.8803	34.6272	APOC3
514	negative regulation of lipoprotein particle clearance (GO:0010985)	36897	0.082521	0.288902	0	0	13.8803	34.6272	APOC3
515	negative regulation of triglyceride metabolic process (GO:0090209)	36897	0.082521	0.288902	0	0	13.8803	34.6272	APOC3
516	neutrophil extravasation (GO:0072672)	36897	0.082521	0.288902	0	0	13.8803	34.6272	CD177
517	positive regulation of cholesterol storage (GO:0010886)	36897	0.082521	0.288902	0	0	13.8803	34.6272	APOB
518	positive regulation of endothelial cell development (GO:1901552)	36897	0.082521	0.288902	0	0	13.8803	34.6272	CLDN5
519	positive regulation of establishment of endothelial barrier (GO:1903142)	36897	0.082521	0.288902	0	0	13.8803	34.6272	CLDN5
520	positive regulation of gluconeogenesis (GO:0045722)	36897	0.082521	0.288902	0	0	13.8803	34.6272	PPARGC1A
521	positive regulation of heart rate by epinephrine-norepinephrine (GO:0001996)	36897	0.082521	0.288902	0	0	13.8803	34.6272	TPM1
522	positive regulation of hemoglobin biosynthetic process (GO:0046985)	36897	0.082521	0.288902	0	0	13.8803	34.6272	KLF4
523	positive regulation of plasminogen activation (GO:0010756)	36897	0.082521	0.288902	0	0	13.8803	34.6272	CLEC3B
524	positive regulation of protein glycosylation (GO:0060050)	36897	0.082521	0.288902	0	0	13.8803	34.6272	SLC51B
525	positive regulation of tau-protein kinase activity (GO:1902949)	36897	0.082521	0.288902	0	0	13.8803	34.6272	CLU
526	response to steroid hormone (GO:0048545)	2/34	0.084288	0.292967	0	0	4.34695	10.7523	ATP1A2;ADTRP
527	secondary alcohol biosynthetic process (GO:1902653)	2/34	0.084288	0.292967	0	0	4.34695	10.7523	APOA1;APOA4
528	positive regulation of telomerase activity (GO:0051973)	2/34	0.084288	0.292967	0	0	4.34695	10.7523	PKIB;KLF4
529	ion transport (GO:0006811)	4/116	0.0843196	0.292967	0	0	2.49148	6.16179	SLC15A1;SLC26A2;SLC26A3;SLC17A4
530	negative regulation of cell adhesion (GO:0007162)	3/73	0.0861875	0.298892	0	0	2.98556	7.3183	ACVRL1;ADAMDEC1;B4GALNT2
531	blood vessel diameter maintenance (GO:0097746)	2/35	0.0885851	0.304335	0	0	4.21501	10.2163	ACE;EDN3
532	cholesterol biosynthetic process (GO:0006695)	2/35	0.0885851	0.304335	0	0	4.21501	10.2163	APOA1;APOA4
533	regulation of ion transmembrane transport (GO:0034765)	2/35	0.0885851	0.304335	0	0	4.21501	10.2163	CASQ2;NEDD4L
534	semaphorin-plexin signaling pathway (GO:0071526)	2/35	0.0885851	0.304335	0	0	4.21501	10.2163	SEMA6D;FLNA
535	negative regulation of cell cycle G1/S phase transition (GO:1902807)	2/35	0.0885851	0.304335	0	0	4.21501	10.2163	FHL1;KLF4
536	regulation of cell growth (GO:0001558)	6/217	0.0909184	0.305054	0	0	1.98787	4.7665	ACVRL1;CEACAM1;FHL1;MUC12;SLIT3;SGK1
537	cytoskeleton organization (GO:0007010)	4/120	0.0926999	0.305054	0	0	2.40508	5.72021	DES;TPM1;EPB41L3;RHOU
538	regulation of protein import into nucleus (GO:0042306)	2/36	0.0929459	0.305054	0	0	4.09083	9.71875	CHP2;FLNA
539	retina homeostasis (GO:0001895)	2/36	0.0929459	0.305054	0	0	4.09083	9.71875	PIGR;JCHAIN
540	macrophage activation (GO:0042116)	2/36	0.0929459	0.305054	0	0	4.09083	9.71875	C1QA;CLU
541	protein homooligomerization (GO:0051260)	4/121	0.0948549	0.305054	0	0	2.3844	5.61624	SCARA5;ITLN1;ACACB;TRPM4
542	aldehyde biosynthetic process (GO:0046184)	36898	0.095599	0.305054	0	0	11.5663	27.153	CACNA1H
543	angiotensin-activated signaling pathway (GO:0038166)	36898	0.095599	0.305054	0	0	11.5663	27.153	CA2
544	regulation of atrial cardiac muscle cell membrane repolarization (GO:0060372)	36898	0.095599	0.305054	0	0	11.5663	27.153	FLNA
545	AV node cell action potential (GO:0086016)	36898	0.095599	0.305054	0	0	11.5663	27.153	TRPM4
546	bleb assembly (GO:0032060)	36898	0.095599	0.305054	0	0	11.5663	27.153	MYLK
547	calcium ion export (GO:1901660)	36898	0.095599	0.305054	0	0	11.5663	27.153	ATP2B4
548	regulation of chromatin assembly or disassembly (GO:0001672)	36898	0.095599	0.305054	0	0	11.5663	27.153	PADI2
549	catecholamine catabolic process (GO:0042424)	36898	0.095599	0.305054	0	0	11.5663	27.153	MAOA
550	Cdc42 protein signal transduction (GO:0032488)	36898	0.095599	0.305054	0	0	11.5663	27.153	RHOU
551	cellular hypotonic response (GO:0071476)	36898	0.095599	0.305054	0	0	11.5663	27.153	MYLK
552	cellular nitrogen compound catabolic process (GO:0044270)	36898	0.095599	0.305054	0	0	11.5663	27.153	TST
553	cellular response to caffeine (GO:0071313)	36898	0.095599	0.305054	0	0	11.5663	27.153	CASQ2
554	cellular response to laminar fluid shear stress (GO:0071499)	36898	0.095599	0.305054	0	0	11.5663	27.153	KLF4
555	regulation of hemoglobin biosynthetic process (GO:0046984)	36898	0.095599	0.305054	0	0	11.5663	27.153	KLF4
556	creatine metabolic process (GO:0006600)	36898	0.095599	0.305054	0	0	11.5663	27.153	CKB
557	regulation of natural killer cell mediated cytotoxicity directed against tumor cell target (GO:0002858)	36898	0.095599	0.305054	0	0	11.5663	27.153	CEACAM1
558	dorsal aorta development (GO:0035907)	36898	0.095599	0.305054	0	0	11.5663	27.153	ACVRL1
559	dorsal aorta morphogenesis (GO:0035912)	36898	0.095599	0.305054	0	0	11.5663	27.153	ACVRL1
560	regulation of respiratory system process (GO:0044065)	36898	0.095599	0.305054	0	0	11.5663	27.153	ATP1A2
561	regulation of skeletal muscle contraction (GO:0014819)	36898	0.095599	0.305054	0	0	11.5663	27.153	DMD
562	regulation of vascular associated smooth muscle cell apoptotic process (GO:1905459)	36898	0.095599	0.305054	0	0	11.5663	27.153	PDCD4
563	regulation of vascular associated smooth muscle cell differentiation (GO:1905063)	36898	0.095599	0.305054	0	0	11.5663	27.153	PDCD4
564	glyceraldehyde-3-phosphate metabolic process (GO:0019682)	36898	0.095599	0.305054	0	0	11.5663	27.153	ALDOB
565	response to caffeine (GO:0031000)	36898	0.095599	0.305054	0	0	11.5663	27.153	CASQ2
566	heme transport (GO:0015886)	36898	0.095599	0.305054	0	0	11.5663	27.153	FLVCR2
567	hypotonic response (GO:0006971)	36898	0.095599	0.305054	0	0	11.5663	27.153	MYLK
568	SA node cell action potential (GO:0086015)	36898	0.095599	0.305054	0	0	11.5663	27.153	ANK2
569	iron import into cell (GO:0033212)	36898	0.095599	0.305054	0	0	11.5663	27.153	CYBRD1
570	monoacylglycerol biosynthetic process (GO:0006640)	36898	0.095599	0.305054	0	0	11.5663	27.153	MOGAT2
571	negative regulation of intracellular transport (GO:0032387)	36898	0.095599	0.305054	0	0	11.5663	27.153	CRYAB
572	negative regulation of oligodendrocyte differentiation (GO:0048715)	36898	0.095599	0.305054	0	0	11.5663	27.153	DAAM2
573	positive regulation of blood circulation (GO:1903524)	36898	0.095599	0.305054	0	0	11.5663	27.153	ATP1A2
574	positive regulation of membrane depolarization (GO:1904181)	36898	0.095599	0.305054	0	0	11.5663	27.153	TRPM4
575	positive regulation of multicellular organism growth (GO:0040018)	36898	0.095599	0.305054	0	0	11.5663	27.153	GHR
576	positive regulation of respiratory burst (GO:0060267)	36898	0.095599	0.305054	0	0	11.5663	27.153	JCHAIN
577	cholesterol metabolic process (GO:0008203)	3/77	0.0973651	0.306442	0	0	2.82361	6.57699	APOA1;APOA4;APOB
578	inorganic cation import across plasma membrane (GO:0098659)	3/77	0.0973651	0.306442	0	0	2.82361	6.57699	ATP2B4;ATP1A2;TRPM4
579	phosphatidylcholine metabolic process (GO:0046470)	3/77	0.0973651	0.306442	0	0	2.82361	6.57699	PLA2G2A;APOA1;APOA4
580	proton transmembrane transport (GO:1902600)	2/37	0.0973677	0.306442	0	0	3.97375	9.2559	ATP1A2;OTOP2
581	regulation of glucose import (GO:0046324)	2/37	0.0973677	0.306442	0	0	3.97375	9.2559	ITLN1;SORBS1
582	negative regulation of G1/S transition of mitotic cell cycle (GO:2000134)	2/37	0.0973677	0.306442	0	0	3.97375	9.2559	FHL1;KLF4
583	phagocytosis, engulfment (GO:0006911)	2/37	0.0973677	0.306442	0	0	3.97375	9.2559	GSN;CD36
584	positive regulation of calcium ion transport (GO:0051928)	2/37	0.0973677	0.306442	0	0	3.97375	9.2559	ANK2;MYLK
585	negative regulation of blood vessel morphogenesis (GO:2000181)	3/78	0.100247	0.314522	0	0	2.78582	6.4077	CLDN5;ATP2B4;KLF4
586	regulation of cell communication (GO:0010646)	2/38	0.101848	0.314522	0	0	3.86317	8.82455	CASQ2;ANK2
587	response to cAMP (GO:0051591)	2/38	0.101848	0.314522	0	0	3.86317	8.82455	AQP8;SLC26A3
588	sterol biosynthetic process (GO:0016126)	2/38	0.101848	0.314522	0	0	3.86317	8.82455	APOA1;APOA4
589	negative regulation of endothelial cell migration (GO:0010596)	2/38	0.101848	0.314522	0	0	3.86317	8.82455	ACVRL1;ATP2B4
590	positive regulation of insulin secretion (GO:0032024)	2/38	0.101848	0.314522	0	0	3.86317	8.82455	GCG;TRPM4
591	circulatory system development (GO:0072359)	4/126	0.105979	0.314522	0	0	2.2861	5.13118	ACVRL1;PDLIM3;LDB3;PCSK5
592	regulation of heart rate by cardiac conduction (GO:0086091)	2/39	0.106384	0.314522	0	0	3.75857	8.42183	ANK2;TRPM4
593	regulation of receptor-mediated endocytosis (GO:0048259)	2/39	0.106384	0.314522	0	0	3.75857	8.42183	APOC3;CLU
594	negative regulation of protein secretion (GO:0050709)	2/39	0.106384	0.314522	0	0	3.75857	8.42183	FAM3D;ADTRP
595	actin filament reorganization (GO:0090527)	36899	0.108491	0.314522	0	0	9.91348	22.0187	GSN
596	regulation of acetyl-CoA biosynthetic process from pyruvate (GO:0010510)	36899	0.108491	0.314522	0	0	9.91348	22.0187	PDK4
597	regulation of acyl-CoA biosynthetic process (GO:0050812)	36899	0.108491	0.314522	0	0	9.91348	22.0187	PDK4
598	atrial cardiac muscle cell to AV node cell signaling (GO:0086026)	36899	0.108491	0.314522	0	0	9.91348	22.0187	ANK2
599	axon extension involved in axon guidance (GO:0048846)	36899	0.108491	0.314522	0	0	9.91348	22.0187	SLIT3
600	regulation of CD8-positive, alpha-beta T cell proliferation (GO:2000564)	36899	0.108491	0.314522	0	0	9.91348	22.0187	VSIR
601	brown fat cell differentiation (GO:0050873)	36899	0.108491	0.314522	0	0	9.91348	22.0187	PPARGC1A
602	cardiac atrium development (GO:0003230)	36899	0.108491	0.314522	0	0	9.91348	22.0187	ANK2
603	cellular response to epinephrine stimulus (GO:0071872)	36899	0.108491	0.314522	0	0	9.91348	22.0187	ATP2B4
604	regulation of extracellular matrix constituent secretion (GO:0003330)	36899	0.108491	0.314522	0	0	9.91348	22.0187	ADTRP
605	cellular response to potassium ion (GO:0035865)	36899	0.108491	0.314522	0	0	9.91348	22.0187	CACNA1H
606	commissural neuron axon guidance (GO:0071679)	36899	0.108491	0.314522	0	0	9.91348	22.0187	NCAM1
607	cysteine metabolic process (GO:0006534)	36899	0.108491	0.314522	0	0	9.91348	22.0187	TST
608	regulation of microvillus organization (GO:0032530)	36899	0.108491	0.314522	0	0	9.91348	22.0187	CDHR5
609	diacylglycerol biosynthetic process (GO:0006651)	36899	0.108491	0.314522	0	0	9.91348	22.0187	MOGAT2
610	regulation of pattern recognition receptor signaling pathway (GO:0062207)	36899	0.108491	0.314522	0	0	9.91348	22.0187	CD36
611	regulation of protein glycosylation (GO:0060049)	36899	0.108491	0.314522	0	0	9.91348	22.0187	SLC51B
612	fructose metabolic process (GO:0006000)	36899	0.108491	0.314522	0	0	9.91348	22.0187	ALDOB
613	galactosylceramide metabolic process (GO:0006681)	36899	0.108491	0.314522	0	0	9.91348	22.0187	GBA3
614	glycoside catabolic process (GO:0016139)	36899	0.108491	0.314522	0	0	9.91348	22.0187	GBA3
615	response to epinephrine (GO:0071871)	36899	0.108491	0.314522	0	0	9.91348	22.0187	ATP2B4
616	response to hydroperoxide (GO:0033194)	36899	0.108491	0.314522	0	0	9.91348	22.0187	APOA4
617	response to potassium ion (GO:0035864)	36899	0.108491	0.314522	0	0	9.91348	22.0187	CACNA1H
618	integrin activation (GO:0033622)	36899	0.108491	0.314522	0	0	9.91348	22.0187	MZB1
619	sequestering of BMP from receptor via BMP binding (GO:0038098)	36899	0.108491	0.314522	0	0	9.91348	22.0187	CHRDL1
620	lipid import into cell (GO:0140354)	36899	0.108491	0.314522	0	0	9.91348	22.0187	CD36
621	lymphatic endothelial cell differentiation (GO:0060836)	36899	0.108491	0.314522	0	0	9.91348	22.0187	ACVRL1
622	vascular associated smooth muscle contraction (GO:0014829)	36899	0.108491	0.314522	0	0	9.91348	22.0187	EDN3
623	venous blood vessel development (GO:0060841)	36899	0.108491	0.314522	0	0	9.91348	22.0187	ACVRL1
624	vitamin K metabolic process (GO:0042373)	36899	0.108491	0.314522	0	0	9.91348	22.0187	CYP4F12
625	water homeostasis (GO:0030104)	36899	0.108491	0.314522	0	0	9.91348	22.0187	NEDD4L
626	wound healing, spreading of epidermal cells (GO:0035313)	36899	0.108491	0.314522	0	0	9.91348	22.0187	ACVRL1
627	myeloid leukocyte mediated immunity (GO:0002444)	36899	0.108491	0.314522	0	0	9.91348	22.0187	ACE
628	negative regulation of cAMP-dependent protein kinase activity (GO:2000480)	36899	0.108491	0.314522	0	0	9.91348	22.0187	PKIB
629	negative regulation of monooxygenase activity (GO:0032769)	36899	0.108491	0.314522	0	0	9.91348	22.0187	ATP2B4
630	negative regulation of sodium ion transport (GO:0010766)	36899	0.108491	0.314522	0	0	9.91348	22.0187	NEDD4L
631	negative regulation of T cell mediated cytotoxicity (GO:0001915)	36899	0.108491	0.314522	0	0	9.91348	22.0187	CEACAM1
632	negative regulation of vascular associated smooth muscle cell differentiation (GO:1905064)	36899	0.108491	0.314522	0	0	9.91348	22.0187	PDCD4
633	neuron projection extension involved in neuron projection guidance (GO:1902284)	36899	0.108491	0.314522	0	0	9.91348	22.0187	SLIT3
634	positive regulation of cysteine-type endopeptidase activity involved in apoptotic signaling pathway (GO:2001269)	36899	0.108491	0.314522	0	0	9.91348	22.0187	GSN
635	digestive tract development (GO:0048565)	2/40	0.110973	0.320706	0	0	3.65948	8.04523	PYY;PCSK5
636	fatty acid derivative biosynthetic process (GO:1901570)	2/40	0.110973	0.320706	0	0	3.65948	8.04523	GGT6;HMGCS2
637	cell-cell junction organization (GO:0045216)	3/82	0.11211	0.321452	0	0	2.64422	5.78628	CLDN5;LIMS2;CD177
638	cellular response to insulin stimulus (GO:0032869)	4/129	0.112925	0.321452	0	0	2.23089	4.86565	CEACAM1;PDK4;SORBS1;PCK1
639	long-chain fatty acid metabolic process (GO:0001676)	3/83	0.115156	0.321452	0	0	2.61104	5.64366	GSTA1;ADTRP;CYP4F12
640	acylglycerol metabolic process (GO:0006639)	2/41	0.115614	0.321452	0	0	3.56546	7.69249	APOBR;APOC3
641	carboxylic acid transmembrane transport (GO:1905039)	2/41	0.115614	0.321452	0	0	3.56546	7.69249	ABCB1;SLC7A9
642	response to growth factor (GO:0070848)	2/41	0.115614	0.321452	0	0	3.56546	7.69249	ACVRL1;KLF4
643	hexose metabolic process (GO:0019318)	2/41	0.115614	0.321452	0	0	3.56546	7.69249	ALDOB;PCK1
644	visual system development (GO:0150063)	2/41	0.115614	0.321452	0	0	3.56546	7.69249	C1QA;CHRDL1
645	nucleobase-containing compound catabolic process (GO:0034655)	2/41	0.115614	0.321452	0	0	3.56546	7.69249	ENTPD8;DNASE1L3
646	response to insulin (GO:0032868)	3/84	0.118234	0.321452	0	0	2.57867	5.5057	CEACAM1;SORBS1;PCK1
647	ceramide biosynthetic process (GO:0046513)	2/42	0.120303	0.321452	0	0	3.47615	7.36159	SMPD1;ST6GALNAC6
648	positive regulation of ATPase activity (GO:0032781)	2/42	0.120303	0.321452	0	0	3.47615	7.36159	TPM1;ALDOB
649	acid secretion (GO:0046717)	36900	0.1212	0.321452	0	0	8.67386	18.3045	SLC51B
650	actin-mediated cell contraction (GO:0070252)	36900	0.1212	0.321452	0	0	8.67386	18.3045	GSN
651	regulation of cell adhesion molecule production (GO:0060353)	36900	0.1212	0.321452	0	0	8.67386	18.3045	APOA1
652	regulation of endothelial cell differentiation (GO:0045601)	36900	0.1212	0.321452	0	0	8.67386	18.3045	CEACAM1
653	regulation of gap junction assembly (GO:1903596)	36900	0.1212	0.321452	0	0	8.67386	18.3045	ACE
654	regulation of leukocyte mediated cytotoxicity (GO:0001910)	36900	0.1212	0.321452	0	0	8.67386	18.3045	DNASE1L3
655	complement activation, classical pathway (GO:0006958)	36900	0.1212	0.321452	0	0	8.67386	18.3045	C1QA
656	epithelial cell apoptotic process (GO:1904019)	36900	0.1212	0.321452	0	0	8.67386	18.3045	GSN
657	regulation of respiratory burst (GO:0060263)	36900	0.1212	0.321452	0	0	8.67386	18.3045	JCHAIN
658	estrogen biosynthetic process (GO:0006703)	36900	0.1212	0.321452	0	0	8.67386	18.3045	HSD17B2
659	fructose 1,6-bisphosphate metabolic process (GO:0030388)	36900	0.1212	0.321452	0	0	8.67386	18.3045	ALDOB
660	glomerular filtration (GO:0003094)	36900	0.1212	0.321452	0	0	8.67386	18.3045	JCHAIN
661	response to misfolded protein (GO:0051788)	36900	0.1212	0.321452	0	0	8.67386	18.3045	CLU
662	response to type I interferon (GO:0034340)	36900	0.1212	0.321452	0	0	8.67386	18.3045	SMPD1
663	Schwann cell development (GO:0014044)	36900	0.1212	0.321452	0	0	8.67386	18.3045	LGI4
664	intestinal cholesterol absorption (GO:0030299)	36900	0.1212	0.321452	0	0	8.67386	18.3045	CD36
665	intestinal epithelial cell differentiation (GO:0060575)	36900	0.1212	0.321452	0	0	8.67386	18.3045	PYY
666	ketone biosynthetic process (GO:0042181)	36900	0.1212	0.321452	0	0	8.67386	18.3045	CACNA1H
667	ketone body biosynthetic process (GO:0046951)	36900	0.1212	0.321452	0	0	8.67386	18.3045	HMGCS2
668	leukotriene D4 biosynthetic process (GO:1901750)	36900	0.1212	0.321452	0	0	8.67386	18.3045	GGT6
669	leukotriene D4 metabolic process (GO:1901748)	36900	0.1212	0.321452	0	0	8.67386	18.3045	GGT6
670	synapse pruning (GO:0098883)	36900	0.1212	0.321452	0	0	8.67386	18.3045	C1QA
671	N-acylphosphatidylethanolamine metabolic process (GO:0070292)	36900	0.1212	0.321452	0	0	8.67386	18.3045	NAAA
672	negative regulation of glial cell differentiation (GO:0045686)	36900	0.1212	0.321452	0	0	8.67386	18.3045	DAAM2
673	negative regulation of glycoprotein biosynthetic process (GO:0010561)	36900	0.1212	0.321452	0	0	8.67386	18.3045	ITM2C
674	negative regulation of leukocyte degranulation (GO:0043301)	36900	0.1212	0.321452	0	0	8.67386	18.3045	CEACAM1
675	negative regulation of lipase activity (GO:0060192)	36900	0.1212	0.321452	0	0	8.67386	18.3045	APOC3
676	negative regulation of nitric oxide biosynthetic process (GO:0045019)	36900	0.1212	0.321452	0	0	8.67386	18.3045	ATP2B4
677	negative regulation of nitric oxide metabolic process (GO:1904406)	36900	0.1212	0.321452	0	0	8.67386	18.3045	ATP2B4
678	negative regulation of platelet aggregation (GO:0090331)	36900	0.1212	0.321452	0	0	8.67386	18.3045	CEACAM1
679	negative regulation of production of molecular mediator of immune response (GO:0002701)	36900	0.1212	0.321452	0	0	8.67386	18.3045	APOA1
680	negative regulation of smooth muscle cell differentiation (GO:0051151)	36900	0.1212	0.321452	0	0	8.67386	18.3045	PDCD4
681	nucleoside diphosphate catabolic process (GO:0009134)	36900	0.1212	0.321452	0	0	8.67386	18.3045	ENTPD8
682	oligosaccharide catabolic process (GO:0009313)	36900	0.1212	0.321452	0	0	8.67386	18.3045	GBA3
683	one-carbon compound transport (GO:0019755)	36900	0.1212	0.321452	0	0	8.67386	18.3045	CA2
684	organic acid catabolic process (GO:0016054)	36900	0.1212	0.321452	0	0	8.67386	18.3045	TST
685	peripheral nervous system axon ensheathment (GO:0032292)	36900	0.1212	0.321452	0	0	8.67386	18.3045	LGI4
686	positive regulation of ATP biosynthetic process (GO:2001171)	36900	0.1212	0.321452	0	0	8.67386	18.3045	PPARGC1A
687	positive regulation of blood pressure (GO:0045777)	36900	0.1212	0.321452	0	0	8.67386	18.3045	ACE
688	positive regulation of megakaryocyte differentiation (GO:0045654)	36900	0.1212	0.321452	0	0	8.67386	18.3045	SCIN
689	positive regulation of memory T cell differentiation (GO:0043382)	36900	0.1212	0.321452	0	0	8.67386	18.3045	PCK1
690	positive regulation of mitochondrial calcium ion concentration (GO:0051561)	36900	0.1212	0.321452	0	0	8.67386	18.3045	SLC25A23
691	positive regulation of NLRP3 inflammasome complex assembly (GO:1900227)	36900	0.1212	0.321452	0	0	8.67386	18.3045	CD36
692	positive regulation of protein polyubiquitination (GO:1902916)	36900	0.1212	0.321452	0	0	8.67386	18.3045	GABARAP
693	positive regulation of smooth muscle cell apoptotic process (GO:0034393)	36900	0.1212	0.321452	0	0	8.67386	18.3045	PDCD4
694	regulation of cell adhesion (GO:0030155)	4/133	0.12249	0.323938	0	0	2.16127	4.53808	ACVRL1;ADAMDEC1;EPHA7;TPM1
695	transmembrane receptor protein serine/threonine kinase signaling pathway (GO:0007178)	4/133	0.12249	0.323938	0	0	2.16127	4.53808	ACVRL1;CLDN5;PDCD4;APOA1
696	regulation of neuron death (GO:1901214)	3/86	0.124479	0.327845	0	0	2.51628	5.24297	C1QA;CLU;PPARGC1A
697	cellular glucose homeostasis (GO:0001678)	2/43	0.125038	0.327845	0	0	3.39119	7.05076	PCK1;PPARGC1A
698	glutathione metabolic process (GO:0006749)	2/43	0.125038	0.327845	0	0	3.39119	7.05076	ETHE1;GSTA1
699	substantia nigra development (GO:0021762)	2/43	0.125038	0.327845	0	0	3.39119	7.05076	PADI2;CKB
700	myofibril assembly (GO:0030239)	2/43	0.125038	0.327845	0	0	3.39119	7.05076	TPM1;LMOD1
701	positive regulation of T cell differentiation (GO:0045582)	2/43	0.125038	0.327845	0	0	3.39119	7.05076	PCK1;VSIR
702	negative regulation of angiogenesis (GO:0016525)	3/87	0.127646	0.328109	0	0	2.4862	5.11783	CLDN5;ATP2B4;KLF4
703	antibacterial humoral response (GO:0019731)	2/44	0.129817	0.328109	0	0	3.31028	6.75837	DEFA5;JCHAIN
704	metal ion homeostasis (GO:0055065)	2/44	0.129817	0.328109	0	0	3.31028	6.75837	SCNN1B;CYP4F12
705	positive regulation of stress fiber assembly (GO:0051496)	2/44	0.129817	0.328109	0	0	3.31028	6.75837	TPM1;APOA1
706	amino sugar metabolic process (GO:0006040)	36901	0.133729	0.328109	0	0	7.7097	15.5115	B4GALNT2
707	regulation of actin filament-based movement (GO:1903115)	36901	0.133729	0.328109	0	0	7.7097	15.5115	ANK2
708	arachidonate transport (GO:1903963)	36901	0.133729	0.328109	0	0	7.7097	15.5115	ACE
709	arachidonic acid secretion (GO:0050482)	36901	0.133729	0.328109	0	0	7.7097	15.5115	ACE
710	calcium import into the mitochondrion (GO:0036444)	36901	0.133729	0.328109	0	0	7.7097	15.5115	SLC25A23
711	cellular response to acetylcholine (GO:1905145)	36901	0.133729	0.328109	0	0	7.7097	15.5115	ATP2B4
712	regulation of granulocyte differentiation (GO:0030852)	36901	0.133729	0.328109	0	0	7.7097	15.5115	CEACAM1
713	cellular response to purine-containing compound (GO:0071415)	36901	0.133729	0.328109	0	0	7.7097	15.5115	CASQ2
714	chloride ion homeostasis (GO:0055064)	36901	0.133729	0.328109	0	0	7.7097	15.5115	CA12
715	regulation of low-density lipoprotein particle clearance (GO:0010988)	36901	0.133729	0.328109	0	0	7.7097	15.5115	APOC3
716	complement activation, lectin pathway (GO:0001867)	36901	0.133729	0.328109	0	0	7.7097	15.5115	MASP1
717	regulation of memory T cell differentiation (GO:0043380)	36901	0.133729	0.328109	0	0	7.7097	15.5115	PCK1
718	defense response to tumor cell (GO:0002357)	36901	0.133729	0.328109	0	0	7.7097	15.5115	KLF4
719	regulation of podosome assembly (GO:0071801)	36901	0.133729	0.328109	0	0	7.7097	15.5115	GSN
720	endothelial tube morphogenesis (GO:0061154)	36901	0.133729	0.328109	0	0	7.7097	15.5115	ACVRL1
721	regulation of receptor binding (GO:1900120)	36901	0.133729	0.328109	0	0	7.7097	15.5115	ATP2A3
722	fatty acid beta-oxidation using acyl-CoA dehydrogenase (GO:0033539)	36901	0.133729	0.328109	0	0	7.7097	15.5115	ACADS
723	regulation of tau-protein kinase activity (GO:1902947)	36901	0.133729	0.328109	0	0	7.7097	15.5115	CLU
724	removal of superoxide radicals (GO:0019430)	36901	0.133729	0.328109	0	0	7.7097	15.5115	APOA4
725	renal filtration (GO:0097205)	36901	0.133729	0.328109	0	0	7.7097	15.5115	JCHAIN
726	glycosphingolipid catabolic process (GO:0046479)	36901	0.133729	0.328109	0	0	7.7097	15.5115	GBA3
727	granulocyte migration (GO:0097530)	36901	0.133729	0.328109	0	0	7.7097	15.5115	CD177
728	hematopoietic stem cell differentiation (GO:0060218)	36901	0.133729	0.328109	0	0	7.7097	15.5115	ACE
729	response to laminar fluid shear stress (GO:0034616)	36901	0.133729	0.328109	0	0	7.7097	15.5115	KLF4
730	sarcoplasmic reticulum calcium ion transport (GO:0070296)	36901	0.133729	0.328109	0	0	7.7097	15.5115	ANK2
731	iron ion transmembrane transport (GO:0034755)	36901	0.133729	0.328109	0	0	7.7097	15.5115	SCARA5
732	smooth muscle tissue development (GO:0048745)	36901	0.133729	0.328109	0	0	7.7097	15.5115	MYLK
733	long-chain fatty acid import into cell (GO:0044539)	36901	0.133729	0.328109	0	0	7.7097	15.5115	CD36
734	sulfur amino acid catabolic process (GO:0000098)	36901	0.133729	0.328109	0	0	7.7097	15.5115	TST
735	monocyte activation (GO:0042117)	36901	0.133729	0.328109	0	0	7.7097	15.5115	MT1G
736	monovalent inorganic anion homeostasis (GO:0055083)	36901	0.133729	0.328109	0	0	7.7097	15.5115	CA12
737	myelin assembly (GO:0032288)	36901	0.133729	0.328109	0	0	7.7097	15.5115	EPB41L3
738	negative regulation of extracellular matrix organization (GO:1903054)	36901	0.133729	0.328109	0	0	7.7097	15.5115	ADTRP
739	negative regulation of inclusion body assembly (GO:0090084)	36901	0.133729	0.328109	0	0	7.7097	15.5115	HSPA2
740	negative regulation of leukocyte migration (GO:0002686)	36901	0.133729	0.328109	0	0	7.7097	15.5115	ADTRP
741	negative regulation of receptor binding (GO:1900121)	36901	0.133729	0.328109	0	0	7.7097	15.5115	ATP2A3
742	negative regulation of sodium ion transmembrane transport (GO:1902306)	36901	0.133729	0.328109	0	0	7.7097	15.5115	NEDD4L
743	neuron remodeling (GO:0016322)	36901	0.133729	0.328109	0	0	7.7097	15.5115	C1QA
744	peptidyl-amino acid modification (GO:0018193)	36901	0.133729	0.328109	0	0	7.7097	15.5115	APOA1
745	positive regulation of behavior (GO:0048520)	36901	0.133729	0.328109	0	0	7.7097	15.5115	INSL5
746	positive regulation of vasculogenesis (GO:2001214)	36901	0.133729	0.328109	0	0	7.7097	15.5115	CEACAM1
747	regulation of cation channel activity (GO:2001257)	3/89	0.134064	0.328109	0	0	2.42813	4.87917	AHNAK;ANK2;DMD
748	regulation of cysteine-type endopeptidase activity involved in apoptotic process (GO:0043281)	3/89	0.134064	0.328109	0	0	2.42813	4.87917	FABP1;EPHA7;KLF4
749	second-messenger-mediated signaling (GO:0019932)	3/89	0.134064	0.328109	0	0	2.42813	4.87917	EDN3;CD36;TRPM4
750	transforming growth factor beta receptor signaling pathway (GO:0007179)	3/89	0.134064	0.328109	0	0	2.42813	4.87917	ACVRL1;CLDN5;APOA1
751	positive regulation of inflammatory response (GO:0050729)	3/89	0.134064	0.328109	0	0	2.42813	4.87917	CREB3L3;PLA2G2A;PDCD4
752	action potential (GO:0001508)	2/45	0.134638	0.328202	0	0	3.23313	6.48297	DMD;CACNA1H
753	regulation of insulin receptor signaling pathway (GO:0046626)	2/45	0.134638	0.328202	0	0	3.23313	6.48297	MZB1;SORBS1
754	zymogen activation (GO:0031638)	2/45	0.134638	0.328202	0	0	3.23313	6.48297	KLK1;VSIR
755	regulation of telomerase activity (GO:0051972)	2/46	0.139499	0.338153	0	0	3.15949	6.22325	PKIB;KLF4
756	interleukin-12-mediated signaling pathway (GO:0035722)	2/46	0.139499	0.338153	0	0	3.15949	6.22325	CA1;PDCD4
757	positive regulation of nucleocytoplasmic transport (GO:0046824)	2/46	0.139499	0.338153	0	0	3.15949	6.22325	CHP2;FLNA
758	positive regulation of cellular component biogenesis (GO:0044089)	3/92	0.143896	0.338153	0	0	2.34592	4.54796	SYNPO2;SYNPO;CLU
759	regulation of cellular metabolic process (GO:0031323)	2/47	0.144397	0.338153	0	0	3.08912	5.97804	PDK4;ACACB
760	epidermal growth factor receptor signaling pathway (GO:0007173)	2/47	0.144397	0.338153	0	0	3.08912	5.97804	PIGR;SLC30A10
761	positive regulation of pathway-restricted SMAD protein phosphorylation (GO:0010862)	2/47	0.144397	0.338153	0	0	3.08912	5.97804	ACVRL1;BMP3
762	protein oxidation (GO:0018158)	36902	0.146079	0.338153	0	0	6.93838	13.3467	APOA1
763	regulation of amyloid precursor protein biosynthetic process (GO:0042984)	36902	0.146079	0.338153	0	0	6.93838	13.3467	ITM2C
764	regulation of biosynthetic process (GO:0009889)	36902	0.146079	0.338153	0	0	6.93838	13.3467	PCK1
765	carnitine shuttle (GO:0006853)	36902	0.146079	0.338153	0	0	6.93838	13.3467	ACACB
766	regulation of cysteine-type endopeptidase activity involved in apoptotic signaling pathway (GO:2001267)	36902	0.146079	0.338153	0	0	6.93838	13.3467	GSN
767	cell-cell junction maintenance (GO:0045217)	36902	0.146079	0.338153	0	0	6.93838	13.3467	CD177
768	cellular glucan metabolic process (GO:0006073)	36902	0.146079	0.338153	0	0	6.93838	13.3467	PYGM
769	cellular response to superoxide (GO:0071451)	36902	0.146079	0.338153	0	0	6.93838	13.3467	APOA4
770	regulation of inclusion body assembly (GO:0090083)	36902	0.146079	0.338153	0	0	6.93838	13.3467	HSPA2
771	central nervous system myelination (GO:0022010)	36902	0.146079	0.338153	0	0	6.93838	13.3467	CLU
772	chromatin-mediated maintenance of transcription (GO:0048096)	36902	0.146079	0.338153	0	0	6.93838	13.3467	PADI2
773	columnar/cuboidal epithelial cell differentiation (GO:0002065)	36902	0.146079	0.338153	0	0	6.93838	13.3467	PYY
774	regulation of lymphocyte migration (GO:2000401)	36902	0.146079	0.338153	0	0	6.93838	13.3467	ADTRP
775	regulation of myeloid leukocyte mediated immunity (GO:0002886)	36902	0.146079	0.338153	0	0	6.93838	13.3467	DNASE1L3
776	regulation of pH (GO:0006885)	36902	0.146079	0.338153	0	0	6.93838	13.3467	PDK4
777	regulation of T cell mediated immunity (GO:0002709)	36902	0.146079	0.338153	0	0	6.93838	13.3467	TRPM4
778	glucocorticoid metabolic process (GO:0008211)	36902	0.146079	0.338153	0	0	6.93838	13.3467	HSD11B2
779	humoral immune response mediated by circulating immunoglobulin (GO:0002455)	36902	0.146079	0.338153	0	0	6.93838	13.3467	C1QA
780	insulin-like growth factor receptor signaling pathway (GO:0048009)	36902	0.146079	0.338153	0	0	6.93838	13.3467	GHR
781	signal peptide processing (GO:0006465)	36902	0.146079	0.338153	0	0	6.93838	13.3467	PCSK5
782	ketone body metabolic process (GO:1902224)	36902	0.146079	0.338153	0	0	6.93838	13.3467	HMGCS2
783	vasoconstriction (GO:0042310)	36902	0.146079	0.338153	0	0	6.93838	13.3467	EDN3
784	monocyte differentiation (GO:0030224)	36902	0.146079	0.338153	0	0	6.93838	13.3467	MT1G
785	negative regulation of calcium ion transmembrane transport (GO:1903170)	36902	0.146079	0.338153	0	0	6.93838	13.3467	ATP1A2
786	negative regulation of cholesterol transport (GO:0032375)	36902	0.146079	0.338153	0	0	6.93838	13.3467	APOC3
787	negative regulation of homotypic cell-cell adhesion (GO:0034111)	36902	0.146079	0.338153	0	0	6.93838	13.3467	CEACAM1
788	negative regulation of interleukin-17 production (GO:0032700)	36902	0.146079	0.338153	0	0	6.93838	13.3467	VSIR
789	negative regulation of protein localization to cell surface (GO:2000009)	36902	0.146079	0.338153	0	0	6.93838	13.3467	NEDD4L
790	positive regulation of acrosome reaction (GO:2000344)	36902	0.146079	0.338153	0	0	6.93838	13.3467	CACNA1H
791	positive regulation of chondrocyte differentiation (GO:0032332)	36902	0.146079	0.338153	0	0	6.93838	13.3467	ACVRL1
792	positive regulation of lipid localization (GO:1905954)	36902	0.146079	0.338153	0	0	6.93838	13.3467	APOB
793	positive regulation of phospholipid transport (GO:2001140)	36902	0.146079	0.338153	0	0	6.93838	13.3467	APOA1
794	positive regulation of transcription from RNA polymerase II promoter in response to endoplasmic reticulum stress (GO:1990440)	36902	0.146079	0.338153	0	0	6.93838	13.3467	CREB3L3
795	cellular response to interleukin-12 (GO:0071349)	2/48	0.14933	0.344378	0	0	3.02182	5.74627	CA1;PDCD4
796	negative regulation of MAP kinase activity (GO:0043407)	2/48	0.14933	0.344378	0	0	3.02182	5.74627	SMPD1;PDCD4
797	phosphatidic acid biosynthetic process (GO:0006654)	2/48	0.14933	0.344378	0	0	3.02182	5.74627	PLA2G2A;ALPI
798	negative regulation of cell migration (GO:0030336)	4/144	0.150467	0.345453	0	0	1.99034	3.76973	ACVRL1;CLDN5;TPM1;ADTRP
799	aminoglycan biosynthetic process (GO:0006023)	2/49	0.154298	0.345453	0	0	2.95737	5.52695	B3GNT7;B3GALT5
800	receptor internalization (GO:0031623)	2/49	0.154298	0.345453	0	0	2.95737	5.52695	CEACAM1;CD36
801	response to hydrogen peroxide (GO:0042542)	2/49	0.154298	0.345453	0	0	2.95737	5.52695	FABP1;HBB
802	response to unfolded protein (GO:0006986)	2/49	0.154298	0.345453	0	0	2.95737	5.52695	HSPB8;HSPA2
803	negative regulation of catabolic process (GO:0009895)	2/49	0.154298	0.345453	0	0	2.95737	5.52695	FLNA;APOC3
804	positive regulation of reactive oxygen species metabolic process (GO:2000379)	2/49	0.154298	0.345453	0	0	2.95737	5.52695	CD36;CD177
805	actin crosslink formation (GO:0051764)	36903	0.158254	0.345453	0	0	6.3073	11.6278	FLNA
806	regulation of actin filament depolymerization (GO:0030834)	36903	0.158254	0.345453	0	0	6.3073	11.6278	CFL2
807	cellular response to fluid shear stress (GO:0071498)	36903	0.158254	0.345453	0	0	6.3073	11.6278	KLF4
808	cellular response to growth hormone stimulus (GO:0071378)	36903	0.158254	0.345453	0	0	6.3073	11.6278	GHR
809	regulation of feeding behavior (GO:0060259)	36903	0.158254	0.345453	0	0	6.3073	11.6278	INSL5
810	cellular response to nitrogen levels (GO:0043562)	36903	0.158254	0.345453	0	0	6.3073	11.6278	GABARAP
811	cellular response to nitrogen starvation (GO:0006995)	36903	0.158254	0.345453	0	0	6.3073	11.6278	GABARAP
812	cGMP metabolic process (GO:0046068)	36903	0.158254	0.345453	0	0	6.3073	11.6278	PDE9A
813	regulation of leukocyte cell-cell adhesion (GO:1903037)	36903	0.158254	0.345453	0	0	6.3073	11.6278	ADTRP
814	regulation of plasminogen activation (GO:0010755)	36903	0.158254	0.345453	0	0	6.3073	11.6278	CLEC3B
815	fat-soluble vitamin catabolic process (GO:0042363)	36903	0.158254	0.345453	0	0	6.3073	11.6278	CYP4F12
816	regulation of vascular associated smooth muscle cell migration (GO:1904752)	36903	0.158254	0.345453	0	0	6.3073	11.6278	TPM1
817	regulation of ventricular cardiac muscle cell action potential (GO:0098911)	36903	0.158254	0.345453	0	0	6.3073	11.6278	TRPM4
818	homocysteine metabolic process (GO:0050667)	36903	0.158254	0.345453	0	0	6.3073	11.6278	TST
819	sensory perception of taste (GO:0050909)	36903	0.158254	0.345453	0	0	6.3073	11.6278	CD36
820	sphingoid metabolic process (GO:0046519)	36903	0.158254	0.345453	0	0	6.3073	11.6278	NAAA
821	negative regulation of calcineurin-mediated signaling (GO:0106057)	36903	0.158254	0.345453	0	0	6.3073	11.6278	ATP2B4
822	negative regulation of calcineurin-NFAT signaling cascade (GO:0070885)	36903	0.158254	0.345453	0	0	6.3073	11.6278	ATP2B4
823	negative regulation of cardiac muscle hypertrophy (GO:0010614)	36903	0.158254	0.345453	0	0	6.3073	11.6278	ATP2B4
824	negative regulation of cellular response to vascular endothelial growth factor stimulus (GO:1902548)	36903	0.158254	0.345453	0	0	6.3073	11.6278	ATP2B4
825	negative regulation of heart contraction (GO:0045822)	36903	0.158254	0.345453	0	0	6.3073	11.6278	ATP1A2
826	negative regulation of hemostasis (GO:1900047)	36903	0.158254	0.345453	0	0	6.3073	11.6278	ADTRP
827	negative regulation of JUN kinase activity (GO:0043508)	36903	0.158254	0.345453	0	0	6.3073	11.6278	PDCD4
828	negative regulation of leukocyte chemotaxis (GO:0002689)	36903	0.158254	0.345453	0	0	6.3073	11.6278	PADI2
829	negative regulation of oxidoreductase activity (GO:0051354)	36903	0.158254	0.345453	0	0	6.3073	11.6278	AOC3
830	negative regulation of release of sequestered calcium ion into cytosol (GO:0051280)	36903	0.158254	0.345453	0	0	6.3073	11.6278	CASQ2
831	negative regulation of ryanodine-sensitive calcium-release channel activity (GO:0060315)	36903	0.158254	0.345453	0	0	6.3073	11.6278	CASQ2
832	neurotransmitter uptake (GO:0001504)	36903	0.158254	0.345453	0	0	6.3073	11.6278	ATP1A2
833	nucleotide-sugar metabolic process (GO:0009225)	36903	0.158254	0.345453	0	0	6.3073	11.6278	B4GALNT2
834	peptidyl-methionine modification (GO:0018206)	36903	0.158254	0.345453	0	0	6.3073	11.6278	APOA1
835	phasic smooth muscle contraction (GO:0014821)	36903	0.158254	0.345453	0	0	6.3073	11.6278	EDN3
836	phospholipid homeostasis (GO:0055091)	36903	0.158254	0.345453	0	0	6.3073	11.6278	APOA1
837	positive regulation of actin filament depolymerization (GO:0030836)	36903	0.158254	0.345453	0	0	6.3073	11.6278	CFL2
838	positive regulation of fatty acid oxidation (GO:0046321)	36903	0.158254	0.345453	0	0	6.3073	11.6278	PPARGC1A
839	positive regulation of myeloid leukocyte mediated immunity (GO:0002888)	36903	0.158254	0.345453	0	0	6.3073	11.6278	CD177
840	positive regulation of protein depolymerization (GO:1901881)	36903	0.158254	0.345453	0	0	6.3073	11.6278	CFL2
841	positive regulation of sodium ion transmembrane transport (GO:1902307)	36903	0.158254	0.345453	0	0	6.3073	11.6278	DMD
842	protein import into peroxisome matrix (GO:0016558)	36903	0.158254	0.345453	0	0	6.3073	11.6278	PEX26
843	amino acid transport (GO:0006865)	2/50	0.159296	0.346904	0	0	2.89561	5.31921	SLC6A19;SLC7A9
844	phosphatidic acid metabolic process (GO:0046473)	2/50	0.159296	0.346904	0	0	2.89561	5.31921	PLA2G2A;ALPI
845	positive regulation of cold-induced thermogenesis (GO:0120162)	3/97	0.160786	0.349734	0	0	2.22057	4.0585	PLAC8;CD36;PPARGC1A
846	positive regulation of intracellular protein transport (GO:0090316)	4/148	0.161199	0.350217	0	0	1.93466	3.53098	CHP2;FLNA;RHOU;SLC51B
847	regulation of neuron apoptotic process (GO:0043523)	3/98	0.164234	0.353595	0	0	2.19709	3.96896	EPHA7;SLC30A10;PPARGC1A
848	regulation of angiogenesis (GO:0045765)	5/203	0.164826	0.353595	0	0	1.76019	3.17338	CLDN5;CEACAM1;HSPB6;ATP2B4;KLF4
849	cellular response to organic cyclic compound (GO:0071407)	4/150	0.166667	0.353595	0	0	1.90796	3.4186	AQP8;ATP1A2;ADTRP;SLC26A3
850	response to peptide hormone (GO:0043434)	2/52	0.169381	0.353595	0	0	2.77951	4.93531	REG1B;PCK1
851	sprouting angiogenesis (GO:0002040)	2/52	0.169381	0.353595	0	0	2.77951	4.93531	ACVRL1;ADTRP
852	negative regulation of protein-containing complex assembly (GO:0031333)	2/52	0.169381	0.353595	0	0	2.77951	4.93531	CLU;CRYAB
853	plasma membrane bounded cell projection morphogenesis (GO:0120039)	2/52	0.169381	0.353595	0	0	2.77951	4.93531	EPB41L3;SGK1
854	positive regulation of developmental growth (GO:0048639)	2/52	0.169381	0.353595	0	0	2.77951	4.93531	GHR;NEDD4L
855	positive regulation of protein localization to cell periphery (GO:1904377)	2/52	0.169381	0.353595	0	0	2.77951	4.93531	ATP2B4;SORBS1
856	positive regulation of protein localization to plasma membrane (GO:1903078)	2/52	0.169381	0.353595	0	0	2.77951	4.93531	ATP2B4;SORBS1
857	protein homotetramerization (GO:0051289)	2/52	0.169381	0.353595	0	0	2.77951	4.93531	ACACB;TRPM4
858	atrial cardiac muscle cell action potential (GO:0086014)	36904	0.170256	0.353595	0	0	5.7814	10.2357	ANK2
859	regulation of cell communication by electrical coupling (GO:0010649)	36904	0.170256	0.353595	0	0	5.7814	10.2357	CASQ2
860	regulation of chemokine (C-X-C motif) ligand 2 production (GO:2000341)	36904	0.170256	0.353595	0	0	5.7814	10.2357	KLF4
861	chromatin organization involved in regulation of transcription (GO:0034401)	36904	0.170256	0.353595	0	0	5.7814	10.2357	PADI2
862	cytoplasmic sequestering of protein (GO:0051220)	36904	0.170256	0.353595	0	0	5.7814	10.2357	FLNA
863	detection of calcium ion (GO:0005513)	36904	0.170256	0.353595	0	0	5.7814	10.2357	CASQ2
864	DNA catabolic process (GO:0006308)	36904	0.170256	0.353595	0	0	5.7814	10.2357	DNASE1L3
865	regulation of protein exit from endoplasmic reticulum (GO:0070861)	36904	0.170256	0.353595	0	0	5.7814	10.2357	SLC51B
866	regulation of response to stress (GO:0080134)	36904	0.170256	0.353595	0	0	5.7814	10.2357	ABCB1
867	regulation of tube diameter (GO:0035296)	36904	0.170256	0.353595	0	0	5.7814	10.2357	ACE
868	homeostasis of number of cells (GO:0048872)	36904	0.170256	0.353595	0	0	5.7814	10.2357	PLA2G2A
869	icosanoid secretion (GO:0032309)	36904	0.170256	0.353595	0	0	5.7814	10.2357	ACE
870	lipid oxidation (GO:0034440)	36904	0.170256	0.353595	0	0	5.7814	10.2357	PPARGC1A
871	UDP-N-acetylglucosamine metabolic process (GO:0006047)	36904	0.170256	0.353595	0	0	5.7814	10.2357	B4GALNT2
872	vascular process in circulatory system (GO:0003018)	36904	0.170256	0.353595	0	0	5.7814	10.2357	ACE
873	myelination in peripheral nervous system (GO:0022011)	36904	0.170256	0.353595	0	0	5.7814	10.2357	LGI4
874	negative regulation of cellular senescence (GO:2000773)	36904	0.170256	0.353595	0	0	5.7814	10.2357	SLC30A10
875	negative regulation of mononuclear cell migration (GO:0071676)	36904	0.170256	0.353595	0	0	5.7814	10.2357	ADTRP
876	negative regulation of reactive oxygen species biosynthetic process (GO:1903427)	36904	0.170256	0.353595	0	0	5.7814	10.2357	SLC30A10
877	plasma membrane repair (GO:0001778)	36904	0.170256	0.353595	0	0	5.7814	10.2357	SMPD1
878	positive regulation of calcineurin-mediated signaling (GO:0106058)	36904	0.170256	0.353595	0	0	5.7814	10.2357	CHP2
879	positive regulation of calcineurin-NFAT signaling cascade (GO:0070886)	36904	0.170256	0.353595	0	0	5.7814	10.2357	CHP2
880	positive regulation of calcium ion-dependent exocytosis (GO:0045956)	36904	0.170256	0.353595	0	0	5.7814	10.2357	CACNA1H
881	positive regulation of insulin receptor signaling pathway (GO:0046628)	36904	0.170256	0.353595	0	0	5.7814	10.2357	SORBS1
882	positive regulation of protein exit from endoplasmic reticulum (GO:0070863)	36904	0.170256	0.353595	0	0	5.7814	10.2357	SLC51B
883	positive regulation of purine nucleotide biosynthetic process (GO:1900373)	36904	0.170256	0.353595	0	0	5.7814	10.2357	PPARGC1A
884	positive regulation of reactive oxygen species biosynthetic process (GO:1903428)	36904	0.170256	0.353595	0	0	5.7814	10.2357	CD36
885	positive regulation of transporter activity (GO:0032411)	36904	0.170256	0.353595	0	0	5.7814	10.2357	SGK1
886	regulation of inflammatory response (GO:0050727)	5/206	0.171832	0.356464	0	0	1.73365	3.05338	PLA2G2A;PDCD4;APOA1;KLF4;DNASE1L3
887	bicellular tight junction assembly (GO:0070830)	2/53	0.174463	0.359096	0	0	2.72487	4.75773	CLDN5;CLDN8
888	negative regulation of cysteine-type endopeptidase activity (GO:2000117)	2/53	0.174463	0.359096	0	0	2.72487	4.75773	FABP1;KLF4
889	positive regulation of protein localization to membrane (GO:1905477)	3/101	0.174708	0.359096	0	0	2.1295	3.71522	ATP2B4;SORBS1;SLC51B
890	cellular response to oxygen-containing compound (GO:1901701)	7/323	0.179469	0.359096	0	0	1.54577	2.65526	AQP8;TPM1;DEFA5;PDK4;ATP2B4;PDCD4;SLC26A3
891	regulation of megakaryocyte differentiation (GO:0045652)	2/54	0.179569	0.359096	0	0	2.67233	4.58891	SCIN;MYL9
892	inorganic anion transport (GO:0015698)	2/54	0.179569	0.359096	0	0	2.67233	4.58891	CLIC5;FXYD3
893	unsaturated fatty acid metabolic process (GO:0033559)	2/54	0.179569	0.359096	0	0	2.67233	4.58891	GSTA1;CYP4F12
894	regulation of acrosome reaction (GO:0060046)	36905	0.182088	0.359096	0	0	5.3364	9.08931	CACNA1H
895	atrial septum development (GO:0003283)	36905	0.182088	0.359096	0	0	5.3364	9.08931	ANK2
896	atrioventricular valve development (GO:0003171)	36905	0.182088	0.359096	0	0	5.3364	9.08931	SLIT3
897	calcium ion import across plasma membrane (GO:0098703)	36905	0.182088	0.359096	0	0	5.3364	9.08931	ATP2B4
898	cell junction maintenance (GO:0034331)	36905	0.182088	0.359096	0	0	5.3364	9.08931	CD177
899	cellular copper ion homeostasis (GO:0006878)	36905	0.182088	0.359096	0	0	5.3364	9.08931	MT2A
900	cellular response to low-density lipoprotein particle stimulus (GO:0071404)	36905	0.182088	0.359096	0	0	5.3364	9.08931	CD36
901	ceramide transport (GO:0035627)	36905	0.182088	0.359096	0	0	5.3364	9.08931	ABCB1
902	regulation of lipase activity (GO:0060191)	36905	0.182088	0.359096	0	0	5.3364	9.08931	PCSK5
903	endothelial cell differentiation (GO:0045446)	36905	0.182088	0.359096	0	0	5.3364	9.08931	ACVRL1
904	regulation of response to endoplasmic reticulum stress (GO:1905897)	36905	0.182088	0.359096	0	0	5.3364	9.08931	CLU
905	regulation of vasculogenesis (GO:2001212)	36905	0.182088	0.359096	0	0	5.3364	9.08931	CEACAM1
906	respiratory electron transport chain (GO:0022904)	36905	0.182088	0.359096	0	0	5.3364	9.08931	PPARGC1A
907	growth hormone receptor signaling pathway via JAK-STAT (GO:0060397)	36905	0.182088	0.359096	0	0	5.3364	9.08931	GHR
908	heart process (GO:0003015)	36905	0.182088	0.359096	0	0	5.3364	9.08931	ACE
909	immune response-regulating cell surface receptor signaling pathway (GO:0002768)	36905	0.182088	0.359096	0	0	5.3364	9.08931	PIGR
910	sequestering of extracellular ligand from receptor (GO:0035581)	36905	0.182088	0.359096	0	0	5.3364	9.08931	CHRDL1
911	smooth muscle contraction (GO:0006939)	36905	0.182088	0.359096	0	0	5.3364	9.08931	MYLK
912	striated muscle cell development (GO:0055002)	36905	0.182088	0.359096	0	0	5.3364	9.08931	LMOD1
913	sulfate transport (GO:0008272)	36905	0.182088	0.359096	0	0	5.3364	9.08931	SLC26A2
914	manganese ion transport (GO:0006828)	36905	0.182088	0.359096	0	0	5.3364	9.08931	SLC30A10
915	vasodilation (GO:0042311)	36905	0.182088	0.359096	0	0	5.3364	9.08931	KCNMA1
916	monoacylglycerol metabolic process (GO:0046462)	36905	0.182088	0.359096	0	0	5.3364	9.08931	MOGAT2
917	negative regulation of bone mineralization (GO:0030502)	36905	0.182088	0.359096	0	0	5.3364	9.08931	TRPM4
918	negative regulation of cell migration involved in sprouting angiogenesis (GO:0090051)	36905	0.182088	0.359096	0	0	5.3364	9.08931	KLF4
919	negative regulation of coagulation (GO:0050819)	36905	0.182088	0.359096	0	0	5.3364	9.08931	ADTRP
920	negative regulation of smooth muscle cell migration (GO:0014912)	36905	0.182088	0.359096	0	0	5.3364	9.08931	TPM1
921	negative regulation of T cell mediated immunity (GO:0002710)	36905	0.182088	0.359096	0	0	5.3364	9.08931	CEACAM1
922	nucleoside triphosphate metabolic process (GO:0009141)	36905	0.182088	0.359096	0	0	5.3364	9.08931	SMPDL3A
923	positive regulation of cellular response to insulin stimulus (GO:1900078)	36905	0.182088	0.359096	0	0	5.3364	9.08931	SORBS1
924	positive regulation of glucose metabolic process (GO:0010907)	36905	0.182088	0.359096	0	0	5.3364	9.08931	PPARGC1A
925	positive regulation of glycogen biosynthetic process (GO:0045725)	36905	0.182088	0.359096	0	0	5.3364	9.08931	SORBS1
926	positive regulation of glycoprotein biosynthetic process (GO:0010560)	36905	0.182088	0.359096	0	0	5.3364	9.08931	SLC51B
927	positive regulation of leukocyte degranulation (GO:0043302)	36905	0.182088	0.359096	0	0	5.3364	9.08931	CD177
928	positive regulation of potassium ion transmembrane transporter activity (GO:1901018)	36905	0.182088	0.359096	0	0	5.3364	9.08931	ANK2
929	positive regulation of regulatory T cell differentiation (GO:0045591)	36905	0.182088	0.359096	0	0	5.3364	9.08931	VSIR
930	positive regulation of sodium ion transmembrane transporter activity (GO:2000651)	36905	0.182088	0.359096	0	0	5.3364	9.08931	DMD
931	positive regulation of superoxide anion generation (GO:0032930)	36905	0.182088	0.359096	0	0	5.3364	9.08931	CD177
932	positive regulation of transmembrane transport (GO:0034764)	36905	0.182088	0.359096	0	0	5.3364	9.08931	CA2
933	protein-containing complex assembly (GO:0065003)	6/267	0.182659	0.359836	0	0	1.60293	2.7252	SLC7A9;MZB1;DMD;APOA4;PPARGC1A;JCHAIN
934	pyruvate metabolic process (GO:0006090)	2/55	0.184698	0.362301	0	0	2.62177	4.42826	ALDOB;PCK1
935	regulation of blood vessel endothelial cell migration (GO:0043535)	2/55	0.184698	0.362301	0	0	2.62177	4.42826	ACVRL1;ATP2B4
936	ceramide metabolic process (GO:0006672)	2/55	0.184698	0.362301	0	0	2.62177	4.42826	SMPD1;ST6GALNAC6
937	negative regulation of cysteine-type endopeptidase activity involved in apoptotic process (GO:0043154)	2/55	0.184698	0.362301	0	0	2.62177	4.42826	FABP1;KLF4
938	phosphate-containing compound metabolic process (GO:0006796)	5/212	0.186179	0.364816	0	0	1.68288	2.829	EPHA7;PLA2G2A;ALPI;ALDOB;SLC17A4
939	cellular response to growth factor stimulus (GO:0071363)	4/158	0.189173	0.370182	0	0	1.80811	3.01066	ACVRL1;CLEC3B;MT1G;KLF4
940	tight junction assembly (GO:0120192)	2/56	0.189848	0.370182	0	0	2.57309	4.27527	CLDN5;CLDN8
941	positive regulation of protein modification process (GO:0031401)	5/214	0.191057	0.370182	0	0	1.66661	2.75855	ACE;SMPD1;ITLN1;ADTRP;SLC51B
942	C21-steroid hormone biosynthetic process (GO:0006700)	36906	0.193751	0.370182	0	0	4.95498	8.13201	CACNA1H
943	calcium ion import into cytosol (GO:1902656)	36906	0.193751	0.370182	0	0	4.95498	8.13201	ATP2B4
944	regulation of integrin activation (GO:0033623)	36906	0.193751	0.370182	0	0	4.95498	8.13201	FBLIM1
945	contractile actin filament bundle assembly (GO:0030038)	36906	0.193751	0.370182	0	0	4.95498	8.13201	SORBS1
946	regulation of non-canonical Wnt signaling pathway (GO:2000050)	36906	0.193751	0.370182	0	0	4.95498	8.13201	DAAM2
947	electron transport chain (GO:0022900)	36906	0.193751	0.370182	0	0	4.95498	8.13201	PPARGC1A
948	regulation of superoxide anion generation (GO:0032928)	36906	0.193751	0.370182	0	0	4.95498	8.13201	CD177
949	ganglioside biosynthetic process (GO:0001574)	36906	0.193751	0.370182	0	0	4.95498	8.13201	ST6GALNAC6
950	glucosamine-containing compound metabolic process (GO:1901071)	36906	0.193751	0.370182	0	0	4.95498	8.13201	CHST5
951	glucuronate metabolic process (GO:0019585)	36906	0.193751	0.370182	0	0	4.95498	8.13201	UGT2B17
952	glycogen catabolic process (GO:0005980)	36906	0.193751	0.370182	0	0	4.95498	8.13201	PYGM
953	heterocycle biosynthetic process (GO:0018130)	36906	0.193751	0.370182	0	0	4.95498	8.13201	MOCS1
954	stress fiber assembly (GO:0043149)	36906	0.193751	0.370182	0	0	4.95498	8.13201	SORBS1
955	myoblast fusion (GO:0007520)	36906	0.193751	0.370182	0	0	4.95498	8.13201	CACNA1H
956	negative regulation of leukocyte mediated cytotoxicity (GO:0001911)	36906	0.193751	0.370182	0	0	4.95498	8.13201	CEACAM1
957	nucleobase-containing small molecule catabolic process (GO:0034656)	36906	0.193751	0.370182	0	0	4.95498	8.13201	ENTPD8
958	peptidyl-arginine modification (GO:0018195)	36906	0.193751	0.370182	0	0	4.95498	8.13201	PADI2
959	positive regulation of acute inflammatory response (GO:0002675)	36906	0.193751	0.370182	0	0	4.95498	8.13201	CREB3L3
960	positive regulation of glycogen metabolic process (GO:0070875)	36906	0.193751	0.370182	0	0	4.95498	8.13201	SORBS1
961	positive regulation of secretion (GO:0051047)	36906	0.193751	0.370182	0	0	4.95498	8.13201	SCIN
962	positive regulation of sprouting angiogenesis (GO:1903672)	36906	0.193751	0.370182	0	0	4.95498	8.13201	KLF4
963	carboxylic acid transport (GO:0046942)	2/57	0.195017	0.371828	0	0	2.52618	4.12946	SLC16A9;SLC17A4
964	renal system development (GO:0072001)	2/57	0.195017	0.371828	0	0	2.52618	4.12946	ACE;PCSK5
965	regulation of calcium ion transport (GO:0051924)	2/58	0.200204	0.376784	0	0	2.48094	3.9904	ANK2;MYLK
966	regulation of pathway-restricted SMAD protein phosphorylation (GO:0060393)	2/58	0.200204	0.376784	0	0	2.48094	3.9904	ACVRL1;BMP3
967	fat cell differentiation (GO:0045444)	2/58	0.200204	0.376784	0	0	2.48094	3.9904	KLF4;PPARGC1A
968	regulation of gene expression (GO:0010468)	19/1079	0.200979	0.376784	0	0	1.25708	2.01705	ACVRL1;MYOM1;BTNL8;GSN;EDN3;AHNAK;HHLA2;ATP2B4;ANK2;BTNL3;KLF4;CLU;VSIR;ACTG2;LGALS9C;CLDN5;CD36;ADTRP;PPARGC1A
969	cellular response to lipid (GO:0071396)	5/219	0.203445	0.376784	0	0	1.62725	2.59117	DEFA5;PDK4;PDCD4;ATP1A2;ADTRP
970	apoptotic DNA fragmentation (GO:0006309)	36907	0.205249	0.376784	0	0	4.62441	7.3229	DNASE1L3
971	regulation of amyloid-beta clearance (GO:1900221)	36907	0.205249	0.376784	0	0	4.62441	7.3229	CLU
972	regulation of ATP biosynthetic process (GO:2001169)	36907	0.205249	0.376784	0	0	4.62441	7.3229	PPARGC1A
973	regulation of cellular carbohydrate metabolic process (GO:0010675)	36907	0.205249	0.376784	0	0	4.62441	7.3229	PDK4
974	regulation of cholesterol storage (GO:0010885)	36907	0.205249	0.376784	0	0	4.62441	7.3229	APOB
975	regulation of ERBB signaling pathway (GO:1901184)	36907	0.205249	0.376784	0	0	4.62441	7.3229	CEACAM1
976	regulation of establishment of cell polarity (GO:2000114)	36907	0.205249	0.376784	0	0	4.62441	7.3229	GSN
977	regulation of hormone secretion (GO:0046883)	36907	0.205249	0.376784	0	0	4.62441	7.3229	EDN3
978	ceramide catabolic process (GO:0046514)	36907	0.205249	0.376784	0	0	4.62441	7.3229	GBA3
979	regulation of interleukin-1 production (GO:0032652)	36907	0.205249	0.376784	0	0	4.62441	7.3229	CEACAM1
980	regulation of intrinsic apoptotic signaling pathway in response to DNA damage (GO:1902229)	36907	0.205249	0.376784	0	0	4.62441	7.3229	CLU
981	regulation of leukocyte activation (GO:0002694)	36907	0.205249	0.376784	0	0	4.62441	7.3229	PLA2G2A
982	dendritic cell chemotaxis (GO:0002407)	36907	0.205249	0.376784	0	0	4.62441	7.3229	TRPM4
983	regulation of Rac protein signal transduction (GO:0035020)	36907	0.205249	0.376784	0	0	4.62441	7.3229	GABARAP
984	glycosphingolipid biosynthetic process (GO:0006688)	36907	0.205249	0.376784	0	0	4.62441	7.3229	ST6GALNAC6
985	killing by host of symbiont cells (GO:0051873)	36907	0.205249	0.376784	0	0	4.62441	7.3229	DEFA5
986	membrane repolarization (GO:0086009)	36907	0.205249	0.376784	0	0	4.62441	7.3229	ATP1A2
987	N-acetylglucosamine metabolic process (GO:0006044)	36907	0.205249	0.376784	0	0	4.62441	7.3229	CHST5
988	negative regulation of anoikis (GO:2000811)	36907	0.205249	0.376784	0	0	4.62441	7.3229	PDK4
989	negative regulation of cell-substrate junction organization (GO:0150118)	36907	0.205249	0.376784	0	0	4.62441	7.3229	ACVRL1
990	negative regulation of focal adhesion assembly (GO:0051895)	36907	0.205249	0.376784	0	0	4.62441	7.3229	ACVRL1
991	negative regulation of natural killer cell mediated cytotoxicity (GO:0045953)	36907	0.205249	0.376784	0	0	4.62441	7.3229	CEACAM1
992	negative regulation of platelet activation (GO:0010544)	36907	0.205249	0.376784	0	0	4.62441	7.3229	CEACAM1
993	negative regulation of release of cytochrome c from mitochondria (GO:0090201)	36907	0.205249	0.376784	0	0	4.62441	7.3229	CLU
994	neutrophil activation (GO:0042119)	36907	0.205249	0.376784	0	0	4.62441	7.3229	DNASE1L3
995	nucleoside diphosphate metabolic process (GO:0009132)	36907	0.205249	0.376784	0	0	4.62441	7.3229	ENTPD8
996	positive regulation of endothelial cell apoptotic process (GO:2000353)	36907	0.205249	0.376784	0	0	4.62441	7.3229	PDCD4
997	positive regulation of vasoconstriction (GO:0045907)	36907	0.205249	0.376784	0	0	4.62441	7.3229	TRPM4
998	protein localization to endoplasmic reticulum (GO:0070972)	36907	0.205249	0.376784	0	0	4.62441	7.3229	ANK2
999	protein polymerization (GO:0051258)	2/59	0.205407	0.376784	0	0	2.43729	3.85766	GSN;CASQ2
1000	fatty acid oxidation (GO:0019395)	2/59	0.205407	0.376784	0	0	2.43729	3.85766	ACADS;PPARGC1A
1001	response to reactive oxygen species (GO:0000302)	2/59	0.205407	0.376784	0	0	2.43729	3.85766	TPM1;HBB
1002	positive regulation of tyrosine phosphorylation of STAT protein (GO:0042531)	2/59	0.205407	0.376784	0	0	2.43729	3.85766	GHR;STAP2
1003	heart development (GO:0007507)	4/164	0.206653	0.378692	0	0	1.73977	2.74312	ACVRL1;PDLIM3;LDB3;PCSK5
1004	adenylate cyclase-inhibiting G protein-coupled receptor signaling pathway (GO:0007193)	2/60	0.210624	0.38499	0	0	2.39515	3.73088	AKAP12;FLNA
1005	apical junction assembly (GO:0043297)	2/60	0.210624	0.38499	0	0	2.39515	3.73088	CLDN5;CLDN8
1006	protein-containing complex subunit organization (GO:0043933)	3/112	0.214545	0.38499	0	0	1.91353	2.94537	SLC7A9;PPARGC1A;JCHAIN
1007	pattern recognition receptor signaling pathway (GO:0002221)	2/61	0.215855	0.38499	0	0	2.35443	3.6097	CD36;APOB
1008	positive regulation of DNA biosynthetic process (GO:2000573)	2/61	0.215855	0.38499	0	0	2.35443	3.6097	PKIB;KLF4
1009	amyloid-beta metabolic process (GO:0050435)	36908	0.216583	0.38499	0	0	4.33517	6.63185	ACE
1010	cell communication by electrical coupling involved in cardiac conduction (GO:0086064)	36908	0.216583	0.38499	0	0	4.33517	6.63185	ATP1A2
1011	regulation of establishment of endothelial barrier (GO:1903140)	36908	0.216583	0.38499	0	0	4.33517	6.63185	CLDN5
1012	cellular response to fatty acid (GO:0071398)	36908	0.216583	0.38499	0	0	4.33517	6.63185	PDK4
1013	cellular response to gamma radiation (GO:0071480)	36908	0.216583	0.38499	0	0	4.33517	6.63185	CRYAB
1014	regulation of leukocyte migration (GO:0002685)	36908	0.216583	0.38499	0	0	4.33517	6.63185	ADTRP
1015	copper ion homeostasis (GO:0055070)	36908	0.216583	0.38499	0	0	4.33517	6.63185	MT2A
1016	regulation of NLRP3 inflammasome complex assembly (GO:1900225)	36908	0.216583	0.38499	0	0	4.33517	6.63185	CD36
1017	regulation of stem cell proliferation (GO:0072091)	36908	0.216583	0.38499	0	0	4.33517	6.63185	ACE
1018	ruffle organization (GO:0031529)	36908	0.216583	0.38499	0	0	4.33517	6.63185	TPM1
1019	mesenchyme morphogenesis (GO:0072132)	36908	0.216583	0.38499	0	0	4.33517	6.63185	ACVRL1
1020	vasculature development (GO:0001944)	36908	0.216583	0.38499	0	0	4.33517	6.63185	ACVRL1
1021	modified amino acid transport (GO:0072337)	36908	0.216583	0.38499	0	0	4.33517	6.63185	SLC7A9
1022	muscle tissue morphogenesis (GO:0060415)	36908	0.216583	0.38499	0	0	4.33517	6.63185	MYLK
1023	negative regulation of amyloid-beta formation (GO:1902430)	36908	0.216583	0.38499	0	0	4.33517	6.63185	CLU
1024	negative regulation of cell aging (GO:0090344)	36908	0.216583	0.38499	0	0	4.33517	6.63185	SLC30A10
1025	negative regulation of chemokine production (GO:0032682)	36908	0.216583	0.38499	0	0	4.33517	6.63185	KLF4
1026	negative regulation of cytokine production involved in immune response (GO:0002719)	36908	0.216583	0.38499	0	0	4.33517	6.63185	APOA1
1027	negative regulation of insulin secretion (GO:0046676)	36908	0.216583	0.38499	0	0	4.33517	6.63185	FAM3D
1028	negative regulation of interleukin-10 production (GO:0032693)	36908	0.216583	0.38499	0	0	4.33517	6.63185	VSIR
1029	negative regulation of viral entry into host cell (GO:0046597)	36908	0.216583	0.38499	0	0	4.33517	6.63185	GSN
1030	positive regulation of collagen metabolic process (GO:0010714)	36908	0.216583	0.38499	0	0	4.33517	6.63185	VSIR
1031	positive regulation of dendrite extension (GO:1903861)	36908	0.216583	0.38499	0	0	4.33517	6.63185	NEDD4L
1032	positive regulation of muscle hypertrophy (GO:0014742)	36908	0.216583	0.38499	0	0	4.33517	6.63185	PDE9A
1033	positive regulation of regulated secretory pathway (GO:1903307)	36908	0.216583	0.38499	0	0	4.33517	6.63185	CACNA1H
1034	positive regulation of telomere capping (GO:1904355)	36908	0.216583	0.38499	0	0	4.33517	6.63185	PKIB
1035	negative regulation of cell motility (GO:2000146)	3/114	0.22199	0.389773	0	0	1.87886	2.82791	ACVRL1;CLDN5;TPM1
1036	positive regulation of cellular component organization (GO:0051130)	3/114	0.22199	0.389773	0	0	1.87886	2.82791	SMPD1;NEDD4L;CLU
1037	cell-cell adhesion via plasma-membrane adhesion molecules (GO:0098742)	4/170	0.224578	0.389773	0	0	1.67637	2.50371	CLDN5;CEACAM1;CLDN8;CD177
1038	positive regulation of protein metabolic process (GO:0051247)	3/115	0.225733	0.389773	0	0	1.86199	2.77139	NEDD4L;KLF4;CLU
1039	actin cytoskeleton reorganization (GO:0031532)	2/63	0.226349	0.389773	0	0	2.27701	3.3829	GSN;FLNA
1040	cellular response to reactive oxygen species (GO:0034614)	2/63	0.226349	0.389773	0	0	2.27701	3.3829	FABP1;TPM1
1041	regulation of cartilage development (GO:0061035)	36909	0.227756	0.389773	0	0	4.07995	6.0362	SCIN
1042	regulation of catabolic process (GO:0009894)	36909	0.227756	0.389773	0	0	4.07995	6.0362	NEDD4L
1043	cell migration involved in sprouting angiogenesis (GO:0002042)	36909	0.227756	0.389773	0	0	4.07995	6.0362	ADTRP
1044	regulation of dendrite extension (GO:1903859)	36909	0.227756	0.389773	0	0	4.07995	6.0362	NEDD4L
1045	cellular response to alkaloid (GO:0071312)	36909	0.227756	0.389773	0	0	4.07995	6.0362	CASQ2
1046	cellular response to glucocorticoid stimulus (GO:0071385)	36909	0.227756	0.389773	0	0	4.07995	6.0362	PCK1
1047	regulation of fatty acid metabolic process (GO:0019217)	36909	0.227756	0.389773	0	0	4.07995	6.0362	PDK4
1048	dendritic cell migration (GO:0036336)	36909	0.227756	0.389773	0	0	4.07995	6.0362	TRPM4
1049	regulation of multicellular organism growth (GO:0040014)	36909	0.227756	0.389773	0	0	4.07995	6.0362	GHR
1050	regulation of platelet aggregation (GO:0090330)	36909	0.227756	0.389773	0	0	4.07995	6.0362	CEACAM1
1051	endothelial cell proliferation (GO:0001935)	36909	0.227756	0.389773	0	0	4.07995	6.0362	ACVRL1
1052	epithelial structure maintenance (GO:0010669)	36909	0.227756	0.389773	0	0	4.07995	6.0362	MUC2
1053	fluid transport (GO:0042044)	36909	0.227756	0.389773	0	0	4.07995	6.0362	AQP8
1054	regulation of transcription by RNA polymerase I (GO:0006356)	36909	0.227756	0.389773	0	0	4.07995	6.0362	FLNA
1055	regulation of ventricular cardiac muscle cell membrane repolarization (GO:0060307)	36909	0.227756	0.389773	0	0	4.07995	6.0362	ANK2
1056	release of cytochrome c from mitochondria (GO:0001836)	36909	0.227756	0.389773	0	0	4.07995	6.0362	CLU
1057	intermediate filament organization (GO:0045109)	36909	0.227756	0.389773	0	0	4.07995	6.0362	DES
1058	intracellular estrogen receptor signaling pathway (GO:0030520)	36909	0.227756	0.389773	0	0	4.07995	6.0362	PADI2
1059	sodium ion import across plasma membrane (GO:0098719)	36909	0.227756	0.389773	0	0	4.07995	6.0362	TRPM4
1060	maintenance of gastrointestinal epithelium (GO:0030277)	36909	0.227756	0.389773	0	0	4.07995	6.0362	MUC2
1061	water transport (GO:0006833)	36909	0.227756	0.389773	0	0	4.07995	6.0362	AQP8
1062	negative regulation of interleukin-8 production (GO:0032717)	36909	0.227756	0.389773	0	0	4.07995	6.0362	KLF4
1063	negative regulation of leukocyte cell-cell adhesion (GO:1903038)	36909	0.227756	0.389773	0	0	4.07995	6.0362	ADTRP
1064	negative regulation of lipid catabolic process (GO:0050995)	36909	0.227756	0.389773	0	0	4.07995	6.0362	APOC3
1065	negative regulation of peptide hormone secretion (GO:0090278)	36909	0.227756	0.389773	0	0	4.07995	6.0362	FAM3D
1066	negative regulation of tumor necrosis factor-mediated signaling pathway (GO:0010804)	36909	0.227756	0.389773	0	0	4.07995	6.0362	APOA1
1067	nitric oxide mediated signal transduction (GO:0007263)	36909	0.227756	0.389773	0	0	4.07995	6.0362	CD36
1068	phosphatidylglycerol acyl-chain remodeling (GO:0036148)	36909	0.227756	0.389773	0	0	4.07995	6.0362	PLA2G2A
1069	phosphatidylinositol acyl-chain remodeling (GO:0036149)	36909	0.227756	0.389773	0	0	4.07995	6.0362	PLA2G2A
1070	positive regulation of amyloid-beta formation (GO:1902004)	36909	0.227756	0.389773	0	0	4.07995	6.0362	CLU
1071	positive regulation of cardiac muscle hypertrophy (GO:0010613)	36909	0.227756	0.389773	0	0	4.07995	6.0362	PDE9A
1072	positive regulation of cartilage development (GO:0061036)	36909	0.227756	0.389773	0	0	4.07995	6.0362	ACVRL1
1073	positive regulation of mRNA splicing, via spliceosome (GO:0048026)	36909	0.227756	0.389773	0	0	4.07995	6.0362	PRDX6
1074	positive regulation of phosphoprotein phosphatase activity (GO:0032516)	36909	0.227756	0.389773	0	0	4.07995	6.0362	PPP1R14D
1075	sphingolipid metabolic process (GO:0006665)	3/116	0.229487	0.392369	0	0	1.84542	2.71628	SMPD1;GBA3;ST6GALNAC6
1076	protein secretion (GO:0009306)	2/64	0.231611	0.394899	0	0	2.24017	3.27669	MTTP;PCSK5
1077	antimicrobial humoral immune response mediated by antimicrobial peptide (GO:0061844)	2/64	0.231611	0.394899	0	0	2.24017	3.27669	REG1B;DEFA5
1078	lipid homeostasis (GO:0055088)	2/64	0.231611	0.394899	0	0	2.24017	3.27669	APOA1;APOA4
1079	BMP signaling pathway (GO:0030509)	2/65	0.23688	0.3968	0	0	2.2045	3.17492	ACVRL1;PDCD4
1080	atrioventricular valve morphogenesis (GO:0003181)	36910	0.238771	0.3968	0	0	3.85309	5.51859	SLIT3
1081	regulation of bicellular tight junction assembly (GO:2000810)	36910	0.238771	0.3968	0	0	3.85309	5.51859	CLDN5
1082	cardiac muscle cell contraction (GO:0086003)	36910	0.238771	0.3968	0	0	3.85309	5.51859	GSN
1083	cellular glucuronidation (GO:0052695)	36910	0.238771	0.3968	0	0	3.85309	5.51859	UGT2B17
1084	regulation of epithelial cell differentiation (GO:0030856)	36910	0.238771	0.3968	0	0	3.85309	5.51859	CEACAM1
1085	cellular response to glucagon stimulus (GO:0071377)	36910	0.238771	0.3968	0	0	3.85309	5.51859	GCG
1086	regulation of insulin-like growth factor receptor signaling pathway (GO:0043567)	36910	0.238771	0.3968	0	0	3.85309	5.51859	IGFBP6
1087	regulation of leukocyte chemotaxis (GO:0002688)	36910	0.238771	0.3968	0	0	3.85309	5.51859	EDN3
1088	regulation of lymphocyte proliferation (GO:0050670)	36910	0.238771	0.3968	0	0	3.85309	5.51859	MZB1
1089	diol metabolic process (GO:0034311)	36910	0.238771	0.3968	0	0	3.85309	5.51859	NAAA
1090	regulation of oligodendrocyte differentiation (GO:0048713)	36910	0.238771	0.3968	0	0	3.85309	5.51859	DAAM2
1091	dopamine metabolic process (GO:0042417)	36910	0.238771	0.3968	0	0	3.85309	5.51859	MAOA
1092	endocardial cushion morphogenesis (GO:0003203)	36910	0.238771	0.3968	0	0	3.85309	5.51859	ACVRL1
1093	epoxygenase P450 pathway (GO:0019373)	36910	0.238771	0.3968	0	0	3.85309	5.51859	CYP4F12
1094	regulation of T cell cytokine production (GO:0002724)	36910	0.238771	0.3968	0	0	3.85309	5.51859	TRPM4
1095	glycerolipid catabolic process (GO:0046503)	36910	0.238771	0.3968	0	0	3.85309	5.51859	PRDX6
1096	sphingosine metabolic process (GO:0006670)	36910	0.238771	0.3968	0	0	3.85309	5.51859	NAAA
1097	leukotriene biosynthetic process (GO:0019370)	36910	0.238771	0.3968	0	0	3.85309	5.51859	GGT6
1098	long-term memory (GO:0007616)	36910	0.238771	0.3968	0	0	3.85309	5.51859	SGK1
1099	vesicle transport along actin filament (GO:0030050)	36910	0.238771	0.3968	0	0	3.85309	5.51859	MYO1A
1100	myeloid cell activation involved in immune response (GO:0002275)	36910	0.238771	0.3968	0	0	3.85309	5.51859	DNASE1L3
1101	negative regulation of amyloid precursor protein catabolic process (GO:1902992)	36910	0.238771	0.3968	0	0	3.85309	5.51859	CLU
1102	negative regulation of calcium ion transport (GO:0051926)	36910	0.238771	0.3968	0	0	3.85309	5.51859	ATP1A2
1103	negative regulation of cytokine production involved in inflammatory response (GO:1900016)	36910	0.238771	0.3968	0	0	3.85309	5.51859	PDCD4
1104	negative regulation of immune system process (GO:0002683)	36910	0.238771	0.3968	0	0	3.85309	5.51859	ADTRP
1105	negative regulation of T cell receptor signaling pathway (GO:0050860)	36910	0.238771	0.3968	0	0	3.85309	5.51859	CEACAM1
1106	positive regulation of oxidoreductase activity (GO:0051353)	36910	0.238771	0.3968	0	0	3.85309	5.51859	EDN3
1107	cell-cell junction assembly (GO:0007043)	2/66	0.242155	0.400975	0	0	2.16994	3.07736	CLDN5;EPB41L3
1108	cellular component disassembly (GO:0022411)	2/66	0.242155	0.400975	0	0	2.16994	3.07736	GSN;TPSAB1
1109	ERBB signaling pathway (GO:0038127)	2/66	0.242155	0.400975	0	0	2.16994	3.07736	PIGR;SLC30A10
1110	extracellular matrix disassembly (GO:0022617)	2/66	0.242155	0.400975	0	0	2.16994	3.07736	GSN;TPSAB1
1111	defense response to bacterium (GO:0042742)	4/176	0.242887	0.401825	0	0	1.6174	2.28887	DEFA5;PLA2G2A;LYPD8;JCHAIN
1112	positive regulation of catabolic process (GO:0009896)	2/67	0.247436	0.405316	0	0	2.13645	2.98377	NEDD4L;VSIR
1113	protein targeting to lysosome (GO:0006622)	36911	0.249629	0.405316	0	0	3.65011	5.06556	CLU
1114	cellular response to nitrogen compound (GO:1901699)	36911	0.249629	0.405316	0	0	3.65011	5.06556	ATP2B4
1115	regulation of hippo signaling (GO:0035330)	36911	0.249629	0.405316	0	0	3.65011	5.06556	FRMD1
1116	embryonic digestive tract development (GO:0048566)	36911	0.249629	0.405316	0	0	3.65011	5.06556	PCSK5
1117	regulation of protein kinase A signaling (GO:0010738)	36911	0.249629	0.405316	0	0	3.65011	5.06556	AKAP12
1118	energy reserve metabolic process (GO:0006112)	36911	0.249629	0.405316	0	0	3.65011	5.06556	PYGM
1119	regulation of smooth muscle cell migration (GO:0014910)	36911	0.249629	0.405316	0	0	3.65011	5.06556	ACE
1120	regulation of smooth muscle contraction (GO:0006940)	36911	0.249629	0.405316	0	0	3.65011	5.06556	CNN1
1121	fatty acid transport (GO:0015908)	36911	0.249629	0.405316	0	0	3.65011	5.06556	CD36
1122	regulation of tissue remodeling (GO:0034103)	36911	0.249629	0.405316	0	0	3.65011	5.06556	CEACAM1
1123	ganglioside metabolic process (GO:0001573)	36911	0.249629	0.405316	0	0	3.65011	5.06556	ST6GALNAC6
1124	growth hormone receptor signaling pathway (GO:0060396)	36911	0.249629	0.405316	0	0	3.65011	5.06556	GHR
1125	inositol phosphate-mediated signaling (GO:0048016)	36911	0.249629	0.405316	0	0	3.65011	5.06556	EDN3
1126	mesoderm development (GO:0007498)	36911	0.249629	0.405316	0	0	3.65011	5.06556	SECTM1
1127	negative regulation of axon extension involved in axon guidance (GO:0048843)	36911	0.249629	0.405316	0	0	3.65011	5.06556	SEMA6D
1128	negative regulation of viral life cycle (GO:1903901)	36911	0.249629	0.405316	0	0	3.65011	5.06556	GSN
1129	positive regulation of activated T cell proliferation (GO:0042104)	36911	0.249629	0.405316	0	0	3.65011	5.06556	HHLA2
1130	positive regulation of hormone secretion (GO:0046887)	36911	0.249629	0.405316	0	0	3.65011	5.06556	EDN3
1131	positive regulation of nitrogen compound metabolic process (GO:0051173)	36911	0.249629	0.405316	0	0	3.65011	5.06556	KLF4
1132	positive regulation of peptidyl-lysine acetylation (GO:2000758)	36911	0.249629	0.405316	0	0	3.65011	5.06556	PPARGC1A
1133	epithelium development (GO:0060429)	3/122	0.25224	0.408535	0	0	1.75183	2.41293	SULT1B1;TST;GSTA1
1134	regulation of tyrosine phosphorylation of STAT protein (GO:0042509)	2/68	0.252721	0.408535	0	0	2.10397	2.89395	GHR;STAP2
1135	interferon-gamma-mediated signaling pathway (GO:0060333)	2/68	0.252721	0.408535	0	0	2.10397	2.89395	MT2A;NCAM1
1136	positive regulation of protein localization to nucleus (GO:1900182)	2/68	0.252721	0.408535	0	0	2.10397	2.89395	CHP2;FLNA
1137	regulation of ERK1 and ERK2 cascade (GO:0070372)	5/238	0.252723	0.408535	0	0	1.4931	2.05371	EPHA7;CEACAM1;PLA2G2A;CD36;SLC30A10
1138	negative regulation of apoptotic process (GO:0043066)	9/485	0.256634	0.413204	0	0	1.31798	1.79259	FABP1;TMIGD1;PDK4;FLNA;GCG;SLC30A10;KLF4;PPARGC1A;CRYAB
1139	cellular response to calcium ion (GO:0071277)	2/69	0.258008	0.413204	0	0	2.07246	2.8077	SMPD1;CHP2
1140	actin filament-based transport (GO:0099515)	36912	0.260332	0.413204	0	0	3.46743	4.66646	MYO1A
1141	regulation of anoikis (GO:2000209)	36912	0.260332	0.413204	0	0	3.46743	4.66646	PDK4
1142	calcium ion transport into cytosol (GO:0060402)	36912	0.260332	0.413204	0	0	3.46743	4.66646	ATP2B4
1143	regulation of lipid catabolic process (GO:0050994)	36912	0.260332	0.413204	0	0	3.46743	4.66646	APOC3
1144	cobalamin metabolic process (GO:0009235)	36912	0.260332	0.413204	0	0	3.46743	4.66646	TCN2
1145	regulation of lipopolysaccharide-mediated signaling pathway (GO:0031664)	36912	0.260332	0.413204	0	0	3.46743	4.66646	CD36
1146	endocardial cushion development (GO:0003197)	36912	0.260332	0.413204	0	0	3.46743	4.66646	ACVRL1
1147	focal adhesion assembly (GO:0048041)	36912	0.260332	0.413204	0	0	3.46743	4.66646	SORBS1
1148	response to glucagon (GO:0033762)	36912	0.260332	0.413204	0	0	3.46743	4.66646	GCG
1149	intracellular lipid transport (GO:0032365)	36912	0.260332	0.413204	0	0	3.46743	4.66646	ACACB
1150	linoleic acid metabolic process (GO:0043651)	36912	0.260332	0.413204	0	0	3.46743	4.66646	GSTA1
1151	mitochondrial calcium ion transmembrane transport (GO:0006851)	36912	0.260332	0.413204	0	0	3.46743	4.66646	SLC25A23
1152	zinc ion transport (GO:0006829)	36912	0.260332	0.413204	0	0	3.46743	4.66646	SLC30A10
1153	myotube differentiation (GO:0014902)	36912	0.260332	0.413204	0	0	3.46743	4.66646	CACNA1H
1154	negative regulation of peptidyl-serine phosphorylation (GO:0033137)	36912	0.260332	0.413204	0	0	3.46743	4.66646	DMD
1155	positive regulation of glycolytic process (GO:0045821)	36912	0.260332	0.413204	0	0	3.46743	4.66646	SLC4A4
1156	positive regulation of lipid storage (GO:0010884)	36912	0.260332	0.413204	0	0	3.46743	4.66646	APOB
1157	positive regulation of phosphatase activity (GO:0010922)	36912	0.260332	0.413204	0	0	3.46743	4.66646	CHP2
1158	positive regulation of purine nucleotide metabolic process (GO:1900544)	36912	0.260332	0.413204	0	0	3.46743	4.66646	SLC4A4
1159	defense response to Gram-positive bacterium (GO:0050830)	2/70	0.263297	0.416454	0	0	2.04188	2.72484	DEFA5;PLA2G2A
1160	fatty acid catabolic process (GO:0009062)	2/70	0.263297	0.416454	0	0	2.04188	2.72484	ADTRP;ACADS
1161	kidney development (GO:0001822)	2/70	0.263297	0.416454	0	0	2.04188	2.72484	ACE;PCSK5
1162	wound healing (GO:0042060)	2/70	0.263297	0.416454	0	0	2.04188	2.72484	SMPD1;TPM1
1163	cellular response to oxidative stress (GO:0034599)	3/125	0.263739	0.416454	0	0	1.70849	2.27707	TPM1;PPARGC1A;PRDX6
1164	regulation of protein secretion (GO:0050708)	3/125	0.263739	0.416454	0	0	1.70849	2.27707	MYOM1;GCG;ADTRP
1165	negative regulation of cell growth (GO:0030308)	3/126	0.267587	0.419094	0	0	1.69452	2.2339	ACVRL1;FHL1;SLIT3
1166	protein tetramerization (GO:0051262)	2/71	0.268586	0.419094	0	0	2.01219	2.64519	ACACB;TRPM4
1167	cellular response to BMP stimulus (GO:0071773)	2/71	0.268586	0.419094	0	0	2.01219	2.64519	ACVRL1;PDCD4
1168	regulation of G1/S transition of mitotic cell cycle (GO:2000045)	2/71	0.268586	0.419094	0	0	2.01219	2.64519	FHL1;KLF4
1169	negative regulation of neuron apoptotic process (GO:0043524)	2/71	0.268586	0.419094	0	0	2.01219	2.64519	SLC30A10;PPARGC1A
1170	regulation of adenylate cyclase activity (GO:0045761)	36913	0.270883	0.419094	0	0	3.30215	4.31282	CAP2
1171	cellular response to osmotic stress (GO:0071470)	36913	0.270883	0.419094	0	0	3.30215	4.31282	MYLK
1172	chaperone-mediated protein complex assembly (GO:0051131)	36913	0.270883	0.419094	0	0	3.30215	4.31282	CLU
1173	regulation of lipid storage (GO:0010883)	36913	0.270883	0.419094	0	0	3.30215	4.31282	APOB
1174	glutathione derivative biosynthetic process (GO:1901687)	36913	0.270883	0.419094	0	0	3.30215	4.31282	GSTA1
1175	glutathione derivative metabolic process (GO:1901685)	36913	0.270883	0.419094	0	0	3.30215	4.31282	GSTA1
1176	heme biosynthetic process (GO:0006783)	36913	0.270883	0.419094	0	0	3.30215	4.31282	ABCG2
1177	limb morphogenesis (GO:0035108)	36913	0.270883	0.419094	0	0	3.30215	4.31282	PCSK5
1178	lipid droplet organization (GO:0034389)	36913	0.270883	0.419094	0	0	3.30215	4.31282	CIDEC
1179	tetrapyrrole metabolic process (GO:0033013)	36913	0.270883	0.419094	0	0	3.30215	4.31282	TCN2
1180	mitochondrial calcium ion homeostasis (GO:0051560)	36913	0.270883	0.419094	0	0	3.30215	4.31282	SLC25A23
1181	zinc ion transmembrane transport (GO:0071577)	36913	0.270883	0.419094	0	0	3.30215	4.31282	SLC30A10
1182	negative regulation of biomineral tissue development (GO:0070168)	36913	0.270883	0.419094	0	0	3.30215	4.31282	TRPM4
1183	neuronal action potential (GO:0019228)	36913	0.270883	0.419094	0	0	3.30215	4.31282	CACNA1H
1184	phosphatidylserine acyl-chain remodeling (GO:0036150)	36913	0.270883	0.419094	0	0	3.30215	4.31282	PLA2G2A
1185	positive regulation of amyloid precursor protein catabolic process (GO:1902993)	36913	0.270883	0.419094	0	0	3.30215	4.31282	CLU
1186	positive regulation of calcium ion transmembrane transporter activity (GO:1901021)	36913	0.270883	0.419094	0	0	3.30215	4.31282	ANK2
1187	positive regulation of peptidase activity (GO:0010952)	36913	0.270883	0.419094	0	0	3.30215	4.31282	VSIR
1188	protein import into peroxisome membrane (GO:0045046)	36913	0.270883	0.419094	0	0	3.30215	4.31282	PEX26
1189	cytokine-mediated signaling pathway (GO:0019221)	11/621	0.273148	0.422243	0	0	1.25736	1.63172	GHR;MT2A;CEACAM1;CA1;MAOA;IL1R2;PDCD4;F13A1;RHOU;NCAM1;CD36
1190	negative regulation of supramolecular fiber organization (GO:1902904)	2/72	0.273874	0.422654	0	0	1.98334	2.5686	CLU;CRYAB
1191	positive regulation of secretion by cell (GO:1903532)	2/72	0.273874	0.422654	0	0	1.98334	2.5686	MYOM1;EDN3
1192	defense response to Gram-negative bacterium (GO:0050829)	2/73	0.279161	0.427274	0	0	1.95531	2.4949	DEFA5;LYPD8
1193	regulation of Rho protein signal transduction (GO:0035023)	2/73	0.279161	0.427274	0	0	1.95531	2.4949	APOA1;APOC3
1194	insulin receptor signaling pathway (GO:0008286)	2/73	0.279161	0.427274	0	0	1.95531	2.4949	PDK4;SORBS1
1195	neurotransmitter transport (GO:0006836)	2/73	0.279161	0.427274	0	0	1.95531	2.4949	NAAA;ATP1A2
1196	positive regulation of cellular process (GO:0048522)	11/625	0.279928	0.427274	0	0	1.24891	1.59014	CLDN5;VIPR1;EDN3;REG1B;TPM1;CHP2;HBB;APOA1;CD36;ACACB;TRPM4
1197	acylglycerol biosynthetic process (GO:0046463)	36914	0.281285	0.427274	0	0	3.15189	3.99782	MOGAT2
1198	artery development (GO:0060840)	36914	0.281285	0.427274	0	0	3.15189	3.99782	ACVRL1
1199	blood vessel endothelial cell migration (GO:0043534)	36914	0.281285	0.427274	0	0	3.15189	3.99782	ADTRP
1200	regulation of cysteine-type endopeptidase activity (GO:2000116)	36914	0.281285	0.427274	0	0	3.15189	3.99782	EPHA7
1201	diacylglycerol metabolic process (GO:0046339)	36914	0.281285	0.427274	0	0	3.15189	3.99782	MOGAT2
1202	DNA catabolic process, endonucleolytic (GO:0000737)	36914	0.281285	0.427274	0	0	3.15189	3.99782	DNASE1L3
1203	ERK1 and ERK2 cascade (GO:0070371)	36914	0.281285	0.427274	0	0	3.15189	3.99782	APOA1
1204	regulation of telomere capping (GO:1904353)	36914	0.281285	0.427274	0	0	3.15189	3.99782	PKIB
1205	negative regulation of phosphoprotein phosphatase activity (GO:0032515)	36914	0.281285	0.427274	0	0	3.15189	3.99782	PPP1R14D
1206	negative regulation of reactive oxygen species metabolic process (GO:2000378)	36914	0.281285	0.427274	0	0	3.15189	3.99782	SLC30A10
1207	positive regulation of cholesterol efflux (GO:0010875)	36914	0.281285	0.427274	0	0	3.15189	3.99782	APOA1
1208	positive regulation of histone acetylation (GO:0035066)	36914	0.281285	0.427274	0	0	3.15189	3.99782	PPARGC1A
1209	positive regulation of mRNA processing (GO:0050685)	36914	0.281285	0.427274	0	0	3.15189	3.99782	PRDX6
1210	positive regulation of protein autophosphorylation (GO:0031954)	36914	0.281285	0.427274	0	0	3.15189	3.99782	ACE
1211	protein glycosylation (GO:0006486)	3/130	0.283039	0.429583	0	0	1.64081	2.07098	B3GNT7;GCNT3;B3GALT5
1212	regulation of stress fiber assembly (GO:0051492)	2/74	0.284446	0.431362	0	0	1.92805	2.42397	TPM1;APOA1
1213	integrin-mediated signaling pathway (GO:0007229)	2/75	0.289726	0.434588	0	0	1.90154	2.35567	CEACAM1;APOA1
1214	positive regulation of immune response (GO:0050778)	2/75	0.289726	0.434588	0	0	1.90154	2.35567	PCK1;CD177
1215	purine ribonucleotide catabolic process (GO:0009154)	36915	0.291538	0.434588	0	0	3.0147	3.71587	PDE9A
1216	apoptotic nuclear changes (GO:0030262)	36915	0.291538	0.434588	0	0	3.0147	3.71587	DNASE1L3
1217	regulation of axon extension involved in axon guidance (GO:0048841)	36915	0.291538	0.434588	0	0	3.0147	3.71587	SEMA6D
1218	axon extension (GO:0048675)	36915	0.291538	0.434588	0	0	3.0147	3.71587	SLIT3
1219	regulation of cardiac muscle hypertrophy (GO:0010611)	36915	0.291538	0.434588	0	0	3.0147	3.71587	PDE9A
1220	canonical glycolysis (GO:0061621)	36915	0.291538	0.434588	0	0	3.0147	3.71587	ALDOB
1221	cellular response to catecholamine stimulus (GO:0071870)	36915	0.291538	0.434588	0	0	3.0147	3.71587	ATP2B4
1222	dorsal/ventral pattern formation (GO:0009953)	36915	0.291538	0.434588	0	0	3.0147	3.71587	ACVRL1
1223	glucose catabolic process to pyruvate (GO:0061718)	36915	0.291538	0.434588	0	0	3.0147	3.71587	ALDOB
1224	response to gamma radiation (GO:0010332)	36915	0.291538	0.434588	0	0	3.0147	3.71587	CRYAB
1225	lipid translocation (GO:0034204)	36915	0.291538	0.434588	0	0	3.0147	3.71587	ABCB1
1226	sulfur amino acid metabolic process (GO:0000096)	36915	0.291538	0.434588	0	0	3.0147	3.71587	TST
1227	negative regulation of ossification (GO:0030279)	36915	0.291538	0.434588	0	0	3.0147	3.71587	TRPM4
1228	porphyrin-containing compound biosynthetic process (GO:0006779)	36915	0.291538	0.434588	0	0	3.0147	3.71587	ABCG2
1229	positive regulation of carbohydrate metabolic process (GO:0045913)	36915	0.291538	0.434588	0	0	3.0147	3.71587	SLC4A4
1230	positive regulation of neuron apoptotic process (GO:0043525)	36915	0.291538	0.434588	0	0	3.0147	3.71587	EPHA7
1231	positive regulation of protein targeting to membrane (GO:0090314)	36915	0.291538	0.434588	0	0	3.0147	3.71587	SLC51B
1232	positive regulation of transcription from RNA polymerase II promoter in response to stress (GO:0036003)	36915	0.291538	0.434588	0	0	3.0147	3.71587	CREB3L3
1233	protein kinase B signaling (GO:0043491)	36915	0.291538	0.434588	0	0	3.0147	3.71587	ADTRP
1234	chloride transport (GO:0006821)	2/76	0.295002	0.43904	0	0	1.87575	2.28987	CLIC5;FXYD3
1235	phospholipid metabolic process (GO:0006644)	2/76	0.295002	0.43904	0	0	1.87575	2.28987	SMPD1;PLA2G2A
1236	positive regulation of peptidyl-tyrosine phosphorylation (GO:0050731)	3/134	0.298566	0.443186	0	0	1.59038	1.9224	GHR;ACE;STAP2
1237	negative regulation of macromolecule metabolic process (GO:0010605)	4/194	0.299519	0.443186	0	0	1.46282	1.76354	ACVRL1;CLDN5;ATP2B4;KLF4
1238	neutrophil migration (GO:1990266)	2/77	0.300272	0.443186	0	0	1.85065	2.22645	EDN3;CD177
1239	receptor signaling pathway via STAT (GO:0097696)	36916	0.301646	0.443186	0	0	2.88894	3.4624	GHR
1240	cAMP-mediated signaling (GO:0019933)	36916	0.301646	0.443186	0	0	2.88894	3.4624	CAP2
1241	cellular response to hexose stimulus (GO:0071331)	36916	0.301646	0.443186	0	0	2.88894	3.4624	PCK1
1242	energy derivation by oxidation of organic compounds (GO:0015980)	36916	0.301646	0.443186	0	0	2.88894	3.4624	PPARGC1A
1243	fat-soluble vitamin metabolic process (GO:0006775)	36916	0.301646	0.443186	0	0	2.88894	3.4624	CYP4F12
1244	glycolytic process through glucose-6-phosphate (GO:0061620)	36916	0.301646	0.443186	0	0	2.88894	3.4624	ALDOB
1245	ventricular cardiac muscle tissue development (GO:0003229)	36916	0.301646	0.443186	0	0	2.88894	3.4624	TPM1
1246	negative regulation of antigen receptor-mediated signaling pathway (GO:0050858)	36916	0.301646	0.443186	0	0	2.88894	3.4624	CEACAM1
1247	negative regulation of endocytosis (GO:0045806)	36916	0.301646	0.443186	0	0	2.88894	3.4624	APOC3
1248	negative regulation of ion transport (GO:0043271)	36916	0.301646	0.443186	0	0	2.88894	3.4624	CASQ2
1249	negative regulation of response to endoplasmic reticulum stress (GO:1903573)	36916	0.301646	0.443186	0	0	2.88894	3.4624	CLU
1250	organophosphate ester transport (GO:0015748)	36916	0.301646	0.443186	0	0	2.88894	3.4624	MTTP
1251	phosphatidylglycerol metabolic process (GO:0046471)	36916	0.301646	0.443186	0	0	2.88894	3.4624	PLA2G2A
1252	protein localization to membrane (GO:0072657)	4/195	0.302719	0.444407	0	0	1.45509	1.73876	PIGR;EPB41L3;FLNA;ANK2
1253	negative regulation of protein serine/threonine kinase activity (GO:0071901)	2/78	0.305536	0.448185	0	0	1.8262	2.16531	PKIB;SMPD1
1254	protein localization to plasma membrane (GO:0072659)	3/136	0.306349	0.449019	0	0	1.56631	1.85299	EPB41L3;FLNA;ANK2
1255	regulation of cellular response to heat (GO:1900034)	2/79	0.310793	0.451687	0	0	1.8024	2.10633	HSPB8;CRYAB
1256	regulation of ion transport (GO:0043269)	2/79	0.310793	0.451687	0	0	1.8024	2.10633	CA2;NEDD4L
1257	positive regulation of proteasomal ubiquitin-dependent protein catabolic process (GO:0032436)	2/79	0.310793	0.451687	0	0	1.8024	2.10633	CLU;GABARAP
1258	positive regulation of ubiquitin-dependent protein catabolic process (GO:2000060)	2/79	0.310793	0.451687	0	0	1.8024	2.10633	CLU;GABARAP
1259	regulation of glycogen biosynthetic process (GO:0005979)	36917	0.31161	0.451687	0	0	2.77324	3.23361	SORBS1
1260	chaperone cofactor-dependent protein refolding (GO:0051085)	36917	0.31161	0.451687	0	0	2.77324	3.23361	HSPA2
1261	regulation of myelination (GO:0031641)	36917	0.31161	0.451687	0	0	2.77324	3.23361	LGI4
1262	regulation of regulatory T cell differentiation (GO:0045589)	36917	0.31161	0.451687	0	0	2.77324	3.23361	VSIR
1263	mononuclear cell differentiation (GO:1903131)	36917	0.31161	0.451687	0	0	2.77324	3.23361	MT1G
1264	negative regulation of interleukin-1 beta production (GO:0032691)	36917	0.31161	0.451687	0	0	2.77324	3.23361	APOA1
1265	negative regulation of intrinsic apoptotic signaling pathway in response to DNA damage (GO:1902230)	36917	0.31161	0.451687	0	0	2.77324	3.23361	CLU
1266	negative regulation of protein transport (GO:0051224)	36917	0.31161	0.451687	0	0	2.77324	3.23361	ADTRP
1267	negative regulation of receptor-mediated endocytosis (GO:0048261)	36917	0.31161	0.451687	0	0	2.77324	3.23361	APOC3
1268	phosphatidylethanolamine acyl-chain remodeling (GO:0036152)	36917	0.31161	0.451687	0	0	2.77324	3.23361	PLA2G2A
1269	regulation of protein localization to plasma membrane (GO:1903076)	2/80	0.316041	0.457749	0	0	1.7792	2.04943	ATP2B4;SORBS1
1270	negative regulation of protein modification process (GO:0031400)	2/81	0.32128	0.460477	0	0	1.75659	1.9945	ATP2B4;DMD
1271	regulation of blood coagulation (GO:0030193)	36918	0.321432	0.460477	0	0	2.66644	3.02633	ADTRP
1272	regulation of cell junction assembly (GO:1901888)	36918	0.321432	0.460477	0	0	2.66644	3.02633	CLDN5
1273	calcium-ion regulated exocytosis (GO:0017156)	36918	0.321432	0.460477	0	0	2.66644	3.02633	SCIN
1274	entrainment of circadian clock by photoperiod (GO:0043153)	36918	0.321432	0.460477	0	0	2.66644	3.02633	USP2
1275	regulation of toll-like receptor signaling pathway (GO:0034121)	36918	0.321432	0.460477	0	0	2.66644	3.02633	CD36
1276	response to glucocorticoid (GO:0051384)	36918	0.321432	0.460477	0	0	2.66644	3.02633	SLIT3
1277	negative regulation of cation channel activity (GO:2001258)	36918	0.321432	0.460477	0	0	2.66644	3.02633	CASQ2
1278	peptide hormone secretion (GO:0030072)	36918	0.321432	0.460477	0	0	2.66644	3.02633	EDN3
1279	peroxisomal membrane transport (GO:0015919)	36918	0.321432	0.460477	0	0	2.66644	3.02633	PEX26
1280	positive regulation of BMP signaling pathway (GO:0030513)	36918	0.321432	0.460477	0	0	2.66644	3.02633	ACVRL1
1281	positive regulation of calcium ion transmembrane transport (GO:1904427)	36918	0.321432	0.460477	0	0	2.66644	3.02633	ANK2
1282	positive regulation of mitotic cell cycle (GO:0045931)	36918	0.321432	0.460477	0	0	2.66644	3.02633	USP2
1283	positive regulation of nuclear division (GO:0051785)	36918	0.321432	0.460477	0	0	2.66644	3.02633	EDN3
1284	protein localization to cell periphery (GO:1990778)	3/140	0.321935	0.460839	0	0	1.52027	1.72308	EPB41L3;FLNA;ANK2
1285	positive regulation of cellular catabolic process (GO:0031331)	3/141	0.325834	0.466057	0	0	1.50917	1.69234	APOA1;APOA4;SLC4A4
1286	axon guidance (GO:0007411)	4/203	0.328436	0.467426	0	0	1.39602	1.55435	EPHA7;SEMA6D;NCAM1;SLIT3
1287	amide transport (GO:0042886)	36919	0.331115	0.467426	0	0	2.56755	2.83789	ABCG2
1288	regulation of B cell activation (GO:0050864)	36919	0.331115	0.467426	0	0	2.56755	2.83789	MZB1
1289	regulation of immunoglobulin production (GO:0002637)	36919	0.331115	0.467426	0	0	2.56755	2.83789	MZB1
1290	regulation of phosphatase activity (GO:0010921)	36919	0.331115	0.467426	0	0	2.56755	2.83789	CHP2
1291	regulation of small molecule metabolic process (GO:0062012)	36919	0.331115	0.467426	0	0	2.56755	2.83789	PDK4
1292	glycerophospholipid catabolic process (GO:0046475)	36919	0.331115	0.467426	0	0	2.56755	2.83789	PRDX6
1293	glycogen metabolic process (GO:0005977)	36919	0.331115	0.467426	0	0	2.56755	2.83789	PYGM
1294	response to ketone (GO:1901654)	36919	0.331115	0.467426	0	0	2.56755	2.83789	SLIT3
1295	sarcomere organization (GO:0045214)	36919	0.331115	0.467426	0	0	2.56755	2.83789	TPM1
1296	L-amino acid transport (GO:0015807)	36919	0.331115	0.467426	0	0	2.56755	2.83789	SLC7A9
1297	sulfur compound transport (GO:0072348)	36919	0.331115	0.467426	0	0	2.56755	2.83789	ABCG2
1298	ventricular septum morphogenesis (GO:0060412)	36919	0.331115	0.467426	0	0	2.56755	2.83789	SLIT3
1299	neutral amino acid transport (GO:0015804)	36919	0.331115	0.467426	0	0	2.56755	2.83789	SLC7A9
1300	photoperiodism (GO:0009648)	36919	0.331115	0.467426	0	0	2.56755	2.83789	USP2
1301	positive regulation of cell communication (GO:0010647)	36919	0.331115	0.467426	0	0	2.56755	2.83789	EDN3
1302	positive regulation of response to wounding (GO:1903036)	36919	0.331115	0.467426	0	0	2.56755	2.83789	MYLK
1303	regulation of interleukin-1 beta production (GO:0032651)	2/83	0.331728	0.467573	0	0	1.71304	1.89024	APOA1;CD36
1304	glycoprotein biosynthetic process (GO:0009101)	2/83	0.331728	0.467573	0	0	1.71304	1.89024	B3GNT7;B3GALT5
1305	actin filament polymerization (GO:0030041)	36920	0.34066	0.474703	0	0	2.47573	2.66604	GSN
1306	protein targeting to peroxisome (GO:0006625)	36920	0.34066	0.474703	0	0	2.47573	2.66604	PEX26
1307	regulation of DNA biosynthetic process (GO:2000278)	36920	0.34066	0.474703	0	0	2.47573	2.66604	ACVRL1
1308	regulation of gluconeogenesis (GO:0006111)	36920	0.34066	0.474703	0	0	2.47573	2.66604	PPARGC1A
1309	regulation of protein targeting to membrane (GO:0090313)	36920	0.34066	0.474703	0	0	2.47573	2.66604	SLC51B
1310	regulation of response to biotic stimulus (GO:0002831)	36920	0.34066	0.474703	0	0	2.47573	2.66604	CD36
1311	regulation of T cell mediated cytotoxicity (GO:0001914)	36920	0.34066	0.474703	0	0	2.47573	2.66604	CEACAM1
1312	glycolytic process (GO:0006096)	36920	0.34066	0.474703	0	0	2.47573	2.66604	ALDOB
1313	intrinsic apoptotic signaling pathway in response to endoplasmic reticulum stress (GO:0070059)	36920	0.34066	0.474703	0	0	2.47573	2.66604	ATP2A3
1314	limb development (GO:0060173)	36920	0.34066	0.474703	0	0	2.47573	2.66604	PCSK5
1315	transition metal ion homeostasis (GO:0055076)	36920	0.34066	0.474703	0	0	2.47573	2.66604	CYBRD1
1316	MyD88-dependent toll-like receptor signaling pathway (GO:0002755)	36920	0.34066	0.474703	0	0	2.47573	2.66604	CD36
1317	negative regulation of myeloid leukocyte differentiation (GO:0002762)	36920	0.34066	0.474703	0	0	2.47573	2.66604	CEACAM1
1318	negative regulation of wound healing (GO:0061045)	36920	0.34066	0.474703	0	0	2.47573	2.66604	ADTRP
1319	positive regulation of leukocyte migration (GO:0002687)	36920	0.34066	0.474703	0	0	2.47573	2.66604	EDN3
1320	negative regulation of defense response (GO:0031348)	2/85	0.34213	0.47639	0	0	1.67159	1.79289	APOA1;KLF4
1321	regulation of interferon-gamma production (GO:0032649)	2/86	0.347312	0.482874	0	0	1.65161	1.74663	VSIR;LGALS9C
1322	positive regulation of proteasomal protein catabolic process (GO:1901800)	2/86	0.347312	0.482874	0	0	1.65161	1.74663	CLU;GABARAP
1323	protein N-linked glycosylation via asparagine (GO:0018279)	36921	0.350069	0.483416	0	0	2.39024	2.50885	B4GALNT2
1324	regulation of cation transmembrane transport (GO:1904062)	36921	0.350069	0.483416	0	0	2.39024	2.50885	ATP2B4
1325	regulation of long-term synaptic potentiation (GO:1900271)	36921	0.350069	0.483416	0	0	2.39024	2.50885	SCGN
1326	regulation of protein localization to membrane (GO:1905475)	36921	0.350069	0.483416	0	0	2.39024	2.50885	GSN
1327	extrinsic apoptotic signaling pathway via death domain receptors (GO:0008625)	36921	0.350069	0.483416	0	0	2.39024	2.50885	GABARAP
1328	respiratory tube development (GO:0030323)	36921	0.350069	0.483416	0	0	2.39024	2.50885	PCSK5
1329	response to alcohol (GO:0097305)	36921	0.350069	0.483416	0	0	2.39024	2.50885	SLIT3
1330	phosphatidylcholine acyl-chain remodeling (GO:0036151)	36921	0.350069	0.483416	0	0	2.39024	2.50885	PLA2G2A
1331	positive regulation of endopeptidase activity (GO:0010950)	36921	0.350069	0.483416	0	0	2.39024	2.50885	VSIR
1332	positive regulation of transferase activity (GO:0051347)	3/148	0.3531	0.487235	0	0	1.4358	1.49468	PKIB;EPHA7;KLF4
1333	positive regulation of hydrolase activity (GO:0051345)	3/149	0.356987	0.487435	0	0	1.4259	1.46875	CHP2;APOA1;GBA3
1334	negative regulation of inflammatory response (GO:0050728)	4/212	0.357508	0.487435	0	0	1.335	1.37318	VIPR1;APOA1;GCG;KLF4
1335	sensory perception of mechanical stimulus (GO:0050954)	2/88	0.357635	0.487435	0	0	1.61303	1.65859	CLIC5;MYO1A
1336	'de novo' posttranslational protein folding (GO:0051084)	36922	0.359344	0.487435	0	0	2.31045	2.36468	HSPA2
1337	purine nucleoside bisphosphate metabolic process (GO:0034032)	36922	0.359344	0.487435	0	0	2.31045	2.36468	ACSF2
1338	receptor signaling pathway via JAK-STAT (GO:0007259)	36922	0.359344	0.487435	0	0	2.31045	2.36468	GHR
1339	regulation of calcium ion-dependent exocytosis (GO:0017158)	36922	0.359344	0.487435	0	0	2.31045	2.36468	CACNA1H
1340	regulation of cellular senescence (GO:2000772)	36922	0.359344	0.487435	0	0	2.31045	2.36468	SLC30A10
1341	regulation of developmental growth (GO:0048638)	36922	0.359344	0.487435	0	0	2.31045	2.36468	GHR
1342	cellular nitrogen compound biosynthetic process (GO:0044271)	36922	0.359344	0.487435	0	0	2.31045	2.36468	SULT1A2
1343	renal water homeostasis (GO:0003091)	36922	0.359344	0.487435	0	0	2.31045	2.36468	CYP4F12
1344	ribonucleoside bisphosphate metabolic process (GO:0033875)	36922	0.359344	0.487435	0	0	2.31045	2.36468	ACSF2
1345	steroid hormone biosynthetic process (GO:0120178)	36922	0.359344	0.487435	0	0	2.31045	2.36468	HSD17B2
1346	negative regulation of axon extension (GO:0030517)	36922	0.359344	0.487435	0	0	2.31045	2.36468	SEMA6D
1347	negative regulation of osteoblast differentiation (GO:0045668)	36922	0.359344	0.487435	0	0	2.31045	2.36468	TRPM4
1348	negative regulation of response to DNA damage stimulus (GO:2001021)	36922	0.359344	0.487435	0	0	2.31045	2.36468	CLU
1349	peptide cross-linking (GO:0018149)	36922	0.359344	0.487435	0	0	2.31045	2.36468	F13A1
1350	peptidyl-asparagine modification (GO:0018196)	36922	0.359344	0.487435	0	0	2.31045	2.36468	B4GALNT2
1351	phospholipid translocation (GO:0045332)	36922	0.359344	0.487435	0	0	2.31045	2.36468	ABCB1
1352	positive regulation of protein targeting to mitochondrion (GO:1903955)	36922	0.359344	0.487435	0	0	2.31045	2.36468	RHOU
1353	positive regulation of proteolysis involved in cellular protein catabolic process (GO:1903052)	36922	0.359344	0.487435	0	0	2.31045	2.36468	CLU
1354	positive regulation of Rho protein signal transduction (GO:0035025)	36922	0.359344	0.487435	0	0	2.31045	2.36468	APOA1
1355	positive regulation of RNA splicing (GO:0033120)	36922	0.359344	0.487435	0	0	2.31045	2.36468	PRDX6
1356	regulation of cytokine production (GO:0001817)	3/150	0.360871	0.489145	0	0	1.41612	1.44336	BTNL8;HHLA2;BTNL3
1357	regulation of endothelial cell migration (GO:0010594)	2/89	0.362775	0.491002	0	0	1.59441	1.61669	ACVRL1;CEACAM1
1358	protein import (GO:0017038)	2/89	0.362775	0.491002	0	0	1.59441	1.61669	CLU;PEX26
1359	negative regulation of multicellular organismal process (GO:0051241)	4/214	0.363973	0.49226	0	0	1.32215	1.33627	ATP2B4;APOA1;APOC3;APOA4
1360	protein transmembrane import into intracellular organelle (GO:0044743)	1/32	0.368488	0.492568	0	0	2.2358	2.23211	PEX26
1361	aortic valve morphogenesis (GO:0003180)	1/32	0.368488	0.492568	0	0	2.2358	2.23211	SLIT3
1362	regulation of cell migration involved in sprouting angiogenesis (GO:0090049)	1/32	0.368488	0.492568	0	0	2.2358	2.23211	KLF4
1363	regulation of cellular biosynthetic process (GO:0031326)	1/32	0.368488	0.492568	0	0	2.2358	2.23211	PDK4
1364	cardiac muscle tissue morphogenesis (GO:0055008)	1/32	0.368488	0.492568	0	0	2.2358	2.23211	TPM1
1365	regulation of dendrite morphogenesis (GO:0048814)	1/32	0.368488	0.492568	0	0	2.2358	2.23211	NEDD4L
1366	cellular response to glucose stimulus (GO:0071333)	1/32	0.368488	0.492568	0	0	2.2358	2.23211	PCK1
1367	hematopoietic progenitor cell differentiation (GO:0002244)	1/32	0.368488	0.492568	0	0	2.2358	2.23211	ACE
1368	liver development (GO:0001889)	1/32	0.368488	0.492568	0	0	2.2358	2.23211	PCK1
1369	superoxide metabolic process (GO:0006801)	1/32	0.368488	0.492568	0	0	2.2358	2.23211	APOA4
1370	negative regulation of cell-matrix adhesion (GO:0001953)	1/32	0.368488	0.492568	0	0	2.2358	2.23211	ACVRL1
1371	negative regulation of chemotaxis (GO:0050922)	1/32	0.368488	0.492568	0	0	2.2358	2.23211	SEMA6D
1372	negative regulation of DNA biosynthetic process (GO:2000279)	1/32	0.368488	0.492568	0	0	2.2358	2.23211	ACVRL1
1373	positive regulation of immune effector process (GO:0002699)	1/32	0.368488	0.492568	0	0	2.2358	2.23211	PCK1
1374	positive regulation of receptor signaling pathway via STAT (GO:1904894)	1/32	0.368488	0.492568	0	0	2.2358	2.23211	GHR
1375	positive regulation of telomere maintenance (GO:0032206)	1/32	0.368488	0.492568	0	0	2.2358	2.23211	PKIB
1376	positive regulation of multicellular organismal process (GO:0051240)	6/345	0.369082	0.493003	0	0	1.22917	1.22516	PLAC8;GHR;HHLA2;CD36;PPARGC1A;TRPM4
1377	sensory perception of sound (GO:0007605)	2/91	0.373007	0.497455	0	0	1.55842	1.53685	CLIC5;MYO1A
1378	toll-like receptor signaling pathway (GO:0002224)	2/91	0.373007	0.497455	0	0	1.55842	1.53685	CD36;APOB
1379	actin filament bundle assembly (GO:0051017)	1/33	0.377501	0.497455	0	0	2.16582	2.1099	CALD1
1380	actin filament bundle organization (GO:0061572)	1/33	0.377501	0.497455	0	0	2.16582	2.1099	CALD1
1381	antigen processing and presentation of peptide antigen via MHC class I (GO:0002474)	1/33	0.377501	0.497455	0	0	2.16582	2.1099	ACE
1382	apoptotic mitochondrial changes (GO:0008637)	1/33	0.377501	0.497455	0	0	2.16582	2.1099	CLU
1383	regulation of cholesterol efflux (GO:0010874)	1/33	0.377501	0.497455	0	0	2.16582	2.1099	APOA1
1384	regulation of histone acetylation (GO:0035065)	1/33	0.377501	0.497455	0	0	2.16582	2.1099	PPARGC1A
1385	regulation of interleukin-17 production (GO:0032660)	1/33	0.377501	0.497455	0	0	2.16582	2.1099	VSIR
1386	regulation of protein localization to cell surface (GO:2000008)	1/33	0.377501	0.497455	0	0	2.16582	2.1099	NEDD4L
1387	very long-chain fatty acid metabolic process (GO:0000038)	1/33	0.377501	0.497455	0	0	2.16582	2.1099	CYP4F12
1388	negative regulation of JNK cascade (GO:0046329)	1/33	0.377501	0.497455	0	0	2.16582	2.1099	PDCD4
1389	phosphatidylcholine biosynthetic process (GO:0006656)	1/33	0.377501	0.497455	0	0	2.16582	2.1099	APOA1
1390	positive regulation of cholesterol transport (GO:0032376)	1/33	0.377501	0.497455	0	0	2.16582	2.1099	APOA1
1391	positive regulation of histone modification (GO:0031058)	1/33	0.377501	0.497455	0	0	2.16582	2.1099	PPARGC1A
1392	positive regulation of organelle organization (GO:0010638)	1/33	0.377501	0.497455	0	0	2.16582	2.1099	PPARGC1A
1393	positive regulation of receptor signaling pathway via JAK-STAT (GO:0046427)	1/33	0.377501	0.497455	0	0	2.16582	2.1099	GHR
1394	positive regulation of telomere maintenance via telomerase (GO:0032212)	1/33	0.377501	0.497455	0	0	2.16582	2.1099	PKIB
1395	regulation of peptidyl-tyrosine phosphorylation (GO:0050730)	2/92	0.378098	0.497455	0	0	1.54103	1.49881	GHR;EPHA7
1396	negative regulation of mitotic cell cycle phase transition (GO:1901991)	2/92	0.378098	0.497455	0	0	1.54103	1.49881	FHL1;KLF4
1397	positive regulation of transmembrane receptor protein serine/threonine kinase signaling pathway (GO:0090100)	2/92	0.378098	0.497455	0	0	1.54103	1.49881	ACVRL1;BMP3
1398	cellular response to cytokine stimulus (GO:0071345)	8/482	0.38128	0.501282	0	0	1.17236	1.13041	GHR;MT2A;MAOA;IL1R2;F13A1;MT1X;RHOU;CD36
1399	regulation of cell differentiation (GO:0045595)	3/156	0.384091	0.502248	0	0	1.36017	1.30152	SCIN;EDN3;KLF4
1400	regulation of activated T cell proliferation (GO:0046006)	1/34	0.386387	0.502248	0	0	2.10009	1.99701	HHLA2
1401	regulation of amyloid-beta formation (GO:1902003)	1/34	0.386387	0.502248	0	0	2.10009	1.99701	CLU
1402	autophagosome maturation (GO:0097352)	1/34	0.386387	0.502248	0	0	2.10009	1.99701	GABARAP
1403	cell-substrate junction assembly (GO:0007044)	1/34	0.386387	0.502248	0	0	2.10009	1.99701	SORBS1
1404	regulation of glucose metabolic process (GO:0010906)	1/34	0.386387	0.502248	0	0	2.10009	1.99701	PDK4
1405	cellular response to vascular endothelial growth factor stimulus (GO:0035924)	1/34	0.386387	0.502248	0	0	2.10009	1.99701	MT1G
1406	epithelial tube morphogenesis (GO:0060562)	1/34	0.386387	0.502248	0	0	2.10009	1.99701	ACVRL1
1407	regulation of transmembrane transport (GO:0034762)	1/34	0.386387	0.502248	0	0	2.10009	1.99701	NEDD4L
1408	ventricular cardiac muscle tissue morphogenesis (GO:0055010)	1/34	0.386387	0.502248	0	0	2.10009	1.99701	TPM1
1409	negative regulation of mitochondrion organization (GO:0010823)	1/34	0.386387	0.502248	0	0	2.10009	1.99701	CLU
1410	organic cyclic compound biosynthetic process (GO:1901362)	1/34	0.386387	0.502248	0	0	2.10009	1.99701	MOCS1
1411	phosphatidylserine metabolic process (GO:0006658)	1/34	0.386387	0.502248	0	0	2.10009	1.99701	PLA2G2A
1412	positive regulation of pri-miRNA transcription by RNA polymerase II (GO:1902895)	1/34	0.386387	0.502248	0	0	2.10009	1.99701	KLF4
1413	positive regulation of protein dephosphorylation (GO:0035307)	1/34	0.386387	0.502248	0	0	2.10009	1.99701	SMPD1
1414	protein destabilization (GO:0031648)	1/34	0.386387	0.502248	0	0	2.10009	1.99701	GSN
1415	negative regulation of cell death (GO:0060548)	2/94	0.388229	0.504286	0	0	1.50737	1.42622	CLU;PPARGC1A
1416	T cell receptor signaling pathway (GO:0050852)	3/158	0.391791	0.508554	0	0	1.34248	1.25794	BTNL8;HHLA2;BTNL3
1417	cellular response to amyloid-beta (GO:1904646)	1/35	0.395145	0.509668	0	0	2.03821	1.89248	CD36
1418	cellular response to hydrogen peroxide (GO:0070301)	1/35	0.395145	0.509668	0	0	2.03821	1.89248	FABP1
1419	regulation of JUN kinase activity (GO:0043506)	1/35	0.395145	0.509668	0	0	2.03821	1.89248	PDCD4
1420	embryonic skeletal system development (GO:0048706)	1/35	0.395145	0.509668	0	0	2.03821	1.89248	PCSK5
1421	regulation of T cell receptor signaling pathway (GO:0050856)	1/35	0.395145	0.509668	0	0	2.03821	1.89248	CEACAM1
1422	muscle cell differentiation (GO:0042692)	1/35	0.395145	0.509668	0	0	2.03821	1.89248	DMD
1423	negative regulation of epithelial cell migration (GO:0010633)	1/35	0.395145	0.509668	0	0	2.03821	1.89248	ACVRL1
1424	positive regulation of immunoglobulin production (GO:0002639)	1/35	0.395145	0.509668	0	0	2.03821	1.89248	MZB1
1425	positive regulation of reproductive process (GO:2000243)	1/35	0.395145	0.509668	0	0	2.03821	1.89248	CACNA1H
1426	protein maturation (GO:0051604)	2/97	0.403286	0.515738	0	0	1.45955	1.32543	CPXM2;PCSK5
1427	regulation of MAP kinase activity (GO:0043405)	2/97	0.403286	0.515738	0	0	1.45955	1.32543	EDN3;SMPD1
1428	glycosaminoglycan biosynthetic process (GO:0006024)	2/97	0.403286	0.515738	0	0	1.45955	1.32543	B3GNT7;CHST5
1429	activation of adenylate cyclase activity (GO:0007190)	1/36	0.40378	0.515738	0	0	1.97988	1.79552	CAP2
1430	aortic valve development (GO:0003176)	1/36	0.40378	0.515738	0	0	1.97988	1.79552	SLIT3
1431	regulation of cardiac muscle contraction (GO:0055117)	1/36	0.40378	0.515738	0	0	1.97988	1.79552	ANK2
1432	regulation of cell cycle G1/S phase transition (GO:1902806)	1/36	0.40378	0.515738	0	0	1.97988	1.79552	ATP2B4
1433	regulation of sodium ion transport (GO:0002028)	1/36	0.40378	0.515738	0	0	1.97988	1.79552	ATP2B4
1434	transition metal ion transport (GO:0000041)	1/36	0.40378	0.515738	0	0	1.97988	1.79552	SLC30A10
1435	mitochondrion disassembly (GO:0061726)	1/36	0.40378	0.515738	0	0	1.97988	1.79552	GABARAP
1436	negative regulation of cellular protein localization (GO:1903828)	1/36	0.40378	0.515738	0	0	1.97988	1.79552	NEDD4L
1437	negative regulation of DNA metabolic process (GO:0051053)	1/36	0.40378	0.515738	0	0	1.97988	1.79552	ACVRL1
1438	positive regulation of mitotic nuclear division (GO:0045840)	1/36	0.40378	0.515738	0	0	1.97988	1.79552	EDN3
1439	positive regulation of telomere maintenance via telomere lengthening (GO:1904358)	1/36	0.40378	0.515738	0	0	1.97988	1.79552	PKIB
1440	peptide biosynthetic process (GO:0043043)	3/162	0.407116	0.519639	0	0	1.30844	1.17584	GGT6;DMD;PCSK5
1441	regulation of peptidyl-serine phosphorylation (GO:0033135)	2/98	0.408266	0.520023	0	0	1.44427	1.29383	ATP2B4;DMD
1442	negative regulation of neuron death (GO:1901215)	2/98	0.408266	0.520023	0	0	1.44427	1.29383	SLC30A10;PPARGC1A
1443	positive regulation of defense response (GO:0031349)	2/98	0.408266	0.520023	0	0	1.44427	1.29383	PLA2G2A;PDCD4
1444	regulation of protein autophosphorylation (GO:0031952)	1/37	0.412291	0.52406	0	0	1.92478	1.70541	EPHA7
1445	neural crest cell migration (GO:0001755)	1/37	0.412291	0.52406	0	0	1.92478	1.70541	SEMA6D
1446	positive regulation of myeloid cell differentiation (GO:0045639)	1/37	0.412291	0.52406	0	0	1.92478	1.70541	SCIN
1447	sensory perception of chemical stimulus (GO:0007606)	2/99	0.413226	0.524886	0	0	1.42931	1.26317	CD36;BEST2
1448	adenylate cyclase-modulating G protein-coupled receptor signaling pathway (GO:0007188)	3/165	0.418535	0.531262	0	0	1.28402	1.11837	AKAP12;VIPR1;GCG
1449	ventricular septum development (GO:0003281)	1/38	0.420682	0.532883	0	0	1.87267	1.6215	SLIT3
1450	positive regulation of production of molecular mediator of immune response (GO:0002702)	1/38	0.420682	0.532883	0	0	1.87267	1.6215	MZB1
1451	positive regulation of signaling (GO:0023056)	1/38	0.420682	0.532883	0	0	1.87267	1.6215	EDN3
1452	cellular response to chemical stress (GO:0062197)	2/101	0.423084	0.535557	0	0	1.40029	1.20451	PPARGC1A;PRDX6
1453	calcium-mediated signaling (GO:0019722)	2/102	0.427981	0.537433	0	0	1.38622	1.17645	ANK2;TRPM4
1454	regulation of proteasomal ubiquitin-dependent protein catabolic process (GO:0032434)	2/102	0.427981	0.537433	0	0	1.38622	1.17645	CLU;GABARAP
1455	regulation of protein catabolic process (GO:0042176)	2/102	0.427981	0.537433	0	0	1.38622	1.17645	NEDD4L;FLNA
1456	regulation of cellular component biogenesis (GO:0044087)	1/39	0.428953	0.537433	0	0	1.8233	1.54325	CD36
1457	regulation of dendrite development (GO:0050773)	1/39	0.428953	0.537433	0	0	1.8233	1.54325	NEDD4L
1458	cellular response to ketone (GO:1901655)	1/39	0.428953	0.537433	0	0	1.8233	1.54325	PCK1
1459	regulation of intracellular transport (GO:0032386)	1/39	0.428953	0.537433	0	0	1.8233	1.54325	CRYAB
1460	regulation of nitric-oxide synthase activity (GO:0050999)	1/39	0.428953	0.537433	0	0	1.8233	1.54325	ATP2B4
1461	regulation of protein targeting to mitochondrion (GO:1903214)	1/39	0.428953	0.537433	0	0	1.8233	1.54325	RHOU
1462	regulation of protein tyrosine kinase activity (GO:0061097)	1/39	0.428953	0.537433	0	0	1.8233	1.54325	ACE
1463	regulation of viral entry into host cell (GO:0046596)	1/39	0.428953	0.537433	0	0	1.8233	1.54325	GSN
1464	response to peptide (GO:1901652)	1/39	0.428953	0.537433	0	0	1.8233	1.54325	REG1B
1465	vesicle cytoskeletal trafficking (GO:0099518)	1/39	0.428953	0.537433	0	0	1.8233	1.54325	MYO1A
1466	negative regulation of secretion by cell (GO:1903531)	1/39	0.428953	0.537433	0	0	1.8233	1.54325	ADTRP
1467	organophosphate biosynthetic process (GO:0090407)	1/39	0.428953	0.537433	0	0	1.8233	1.54325	MOCS1
1468	cellular protein-containing complex assembly (GO:0034622)	3/168	0.429882	0.538231	0	0	1.26048	1.06415	CASQ2;DMD;CLU
1469	innate immune response (GO:0045087)	5/302	0.431083	0.539367	0	0	1.16751	0.982406	SMPD1;DEFA5;APOA4;MASP1;JCHAIN
1470	cellular response to organonitrogen compound (GO:0071417)	2/103	0.432856	0.541217	0	0	1.37242	1.1492	AQP8;SLC26A3
1471	positive regulation of protein phosphorylation (GO:0001934)	6/371	0.435021	0.543205	0	0	1.14008	0.948958	ACVRL1;GHR;BMP3;ITLN1;ATP2B4;ADTRP
1472	autophagy of mitochondrion (GO:0000422)	1/40	0.437106	0.543205	0	0	1.77645	1.47016	GABARAP
1473	detection of chemical stimulus involved in sensory perception of bitter taste (GO:0001580)	1/40	0.437106	0.543205	0	0	1.77645	1.47016	PIGR
1474	stem cell differentiation (GO:0048863)	1/40	0.437106	0.543205	0	0	1.77645	1.47016	ACE
1475	sulfur compound catabolic process (GO:0044273)	1/40	0.437106	0.543205	0	0	1.77645	1.47016	TST
1476	negative regulation of blood coagulation (GO:0030195)	1/40	0.437106	0.543205	0	0	1.77645	1.47016	ADTRP
1477	positive regulation of catalytic activity (GO:0043085)	1/40	0.437106	0.543205	0	0	1.77645	1.47016	APOA1
1478	positive regulation of cation channel activity (GO:2001259)	1/40	0.437106	0.543205	0	0	1.77645	1.47016	ANK2
1479	positive regulation of wound healing (GO:0090303)	1/40	0.437106	0.543205	0	0	1.77645	1.47016	MYLK
1480	regulation of insulin secretion (GO:0050796)	2/104	0.437709	0.54322	0	0	1.3589	1.12272	FAM3D;GCG
1481	steroid metabolic process (GO:0008202)	2/104	0.437709	0.54322	0	0	1.3589	1.12272	SULT1A1;UGT2B17
1482	positive regulation of ERK1 and ERK2 cascade (GO:0070374)	3/172	0.444885	0.549848	0	0	1.23039	0.996542	PLA2G2A;CD36;SLC30A10
1483	carbohydrate catabolic process (GO:0016052)	1/41	0.445143	0.549848	0	0	1.73195	1.40177	ALDOB
1484	cortical cytoskeleton organization (GO:0030865)	1/41	0.445143	0.549848	0	0	1.73195	1.40177	EPB41L3
1485	regulation of protein dephosphorylation (GO:0035304)	1/41	0.445143	0.549848	0	0	1.73195	1.40177	SMPD1
1486	regulation of release of cytochrome c from mitochondria (GO:0090199)	1/41	0.445143	0.549848	0	0	1.73195	1.40177	CLU
1487	import into cell (GO:0098657)	1/41	0.445143	0.549848	0	0	1.73195	1.40177	ATP1A2
1488	sensory perception of bitter taste (GO:0050913)	1/41	0.445143	0.549848	0	0	1.73195	1.40177	PIGR
1489	axonogenesis (GO:0007409)	4/240	0.447203	0.551827	0	0	1.17492	0.945509	EPHA7;SEMA6D;NCAM1;SLIT3
1490	positive regulation of protein serine/threonine kinase activity (GO:0071902)	2/106	0.447346	0.551827	0	0	1.33263	1.072	EDN3;ATP2B4
1491	calcium ion transmembrane import into cytosol (GO:0097553)	1/42	0.453066	0.556242	0	0	1.68963	1.33771	ATP2B4
1492	cellular respiration (GO:0045333)	1/42	0.453066	0.556242	0	0	1.68963	1.33771	PPARGC1A
1493	regulation of nervous system development (GO:0051960)	1/42	0.453066	0.556242	0	0	1.68963	1.33771	LGI4
1494	regulation of ubiquitin-dependent protein catabolic process (GO:2000058)	1/42	0.453066	0.556242	0	0	1.68963	1.33771	CLU
1495	negative regulation of protein catabolic process (GO:0042177)	1/42	0.453066	0.556242	0	0	1.68963	1.33771	FLNA
1496	positive regulation of protein tyrosine kinase activity (GO:0061098)	1/42	0.453066	0.556242	0	0	1.68963	1.33771	ACE
1497	potassium ion import across plasma membrane (GO:1990573)	1/42	0.453066	0.556242	0	0	1.68963	1.33771	ATP1A2
1498	positive regulation of apoptotic process (GO:0043065)	5/310	0.453346	0.556242	0	0	1.13642	0.899018	EPHA7;SCIN;SMPD1;KCNMA1;CLU
1499	negative regulation of cell population proliferation (GO:0008285)	6/379	0.455134	0.558063	0	0	1.11517	0.877818	ACVRL1;SCIN;FABP6;SST;IGFBP6;KLF4
1500	regulation of cytokine production involved in inflammatory response (GO:1900015)	1/43	0.460876	0.564351	0	0	1.64931	1.2776	PDCD4
1501	signal release from synapse (GO:0099643)	1/43	0.460876	0.564351	0	0	1.64931	1.2776	NAAA
1502	glycerophospholipid biosynthetic process (GO:0046474)	3/177	0.463418	0.567085	0	0	1.19473	0.918898	PLA2G2A;APOA1;ALPI
1503	response to endoplasmic reticulum stress (GO:0034976)	2/110	0.46634	0.569228	0	0	1.28301	0.978734	CREB3L3;ATP2A3
1504	cardiac ventricle morphogenesis (GO:0003208)	1/44	0.468575	0.569228	0	0	1.61087	1.22114	TPM1
1505	regulation of endothelial cell apoptotic process (GO:2000351)	1/44	0.468575	0.569228	0	0	1.61087	1.22114	PDCD4
1506	detection of chemical stimulus involved in sensory perception of taste (GO:0050912)	1/44	0.468575	0.569228	0	0	1.61087	1.22114	PIGR
1507	response to amyloid-beta (GO:1904645)	1/44	0.468575	0.569228	0	0	1.61087	1.22114	CD36
1508	intracellular protein transmembrane transport (GO:0065002)	1/44	0.468575	0.569228	0	0	1.61087	1.22114	PEX26
1509	intracellular steroid hormone receptor signaling pathway (GO:0030518)	1/44	0.468575	0.569228	0	0	1.61087	1.22114	PADI2
1510	mitotic spindle assembly (GO:0090307)	1/44	0.468575	0.569228	0	0	1.61087	1.22114	FLNA
1511	neurotransmitter secretion (GO:0007269)	1/44	0.468575	0.569228	0	0	1.61087	1.22114	NAAA
1512	positive regulation of cell-matrix adhesion (GO:0001954)	1/44	0.468575	0.569228	0	0	1.61087	1.22114	CD36
1513	positive regulation of receptor-mediated endocytosis (GO:0048260)	1/44	0.468575	0.569228	0	0	1.61087	1.22114	CLU
1514	amino acid transmembrane transport (GO:0003333)	1/45	0.476165	0.575783	0	0	1.57418	1.16803	SLC7A9
1515	regulation of pri-miRNA transcription by RNA polymerase II (GO:1902893)	1/45	0.476165	0.575783	0	0	1.57418	1.16803	KLF4
1516	regulation of receptor signaling pathway via JAK-STAT (GO:0046425)	1/45	0.476165	0.575783	0	0	1.57418	1.16803	GHR
1517	negative regulation of T cell activation (GO:0050868)	1/45	0.476165	0.575783	0	0	1.57418	1.16803	CEACAM1
1518	neural crest cell development (GO:0014032)	1/45	0.476165	0.575783	0	0	1.57418	1.16803	SEMA6D
1519	positive regulation of chemotaxis (GO:0050921)	1/45	0.476165	0.575783	0	0	1.57418	1.16803	EDN3
1520	protein deacetylation (GO:0006476)	1/45	0.476165	0.575783	0	0	1.57418	1.16803	FLNA
1521	regulation of B cell proliferation (GO:0030888)	1/46	0.483646	0.583295	0	0	1.53912	1.11802	MZB1
1522	establishment of protein localization to extracellular region (GO:0035592)	1/46	0.483646	0.583295	0	0	1.53912	1.11802	MTTP
1523	regulation of synaptic transmission, glutamatergic (GO:0051966)	1/46	0.483646	0.583295	0	0	1.53912	1.11802	ATP1A2
1524	negative regulation of tumor necrosis factor production (GO:0032720)	1/46	0.483646	0.583295	0	0	1.53912	1.11802	VSIR
1525	positive regulation of phosphorylation (GO:0042327)	4/253	0.487624	0.587707	0	0	1.11284	0.799251	EPHA7;ITLN1;ADTRP;SLC4A4
1526	cellular response to lectin (GO:1990858)	2/115	0.489531	0.588846	0	0	1.22593	0.875691	MUC2;MUC12
1527	cellular response to molecule of bacterial origin (GO:0071219)	2/115	0.489531	0.588846	0	0	1.22593	0.875691	DEFA5;PDCD4
1528	stimulatory C-type lectin receptor signaling pathway (GO:0002223)	2/115	0.489531	0.588846	0	0	1.22593	0.875691	MUC2;MUC12
1529	regulation of apoptotic process (GO:0042981)	11/742	0.490145	0.589199	0	0	1.04259	0.743422	FABP1;TMIGD1;SCIN;SMPD1;KCNMA1;FLNA;GCG;SGK1;CRYAB;CLU;CIDEC
1530	regulation of wound healing (GO:0061041)	1/47	0.491021	0.589867	0	0	1.50559	1.07088	MYLK
1531	antigen receptor-mediated signaling pathway (GO:0050851)	3/185	0.492492	0.591248	0	0	1.14175	0.808672	BTNL8;HHLA2;BTNL3
1532	positive regulation of angiogenesis (GO:0045766)	2/116	0.494093	0.592782	0	0	1.21511	0.856694	HSPB6;KLF4
1533	purine ribonucleotide biosynthetic process (GO:0009152)	1/48	0.498291	0.595875	0	0	1.47348	1.02638	SLC26A2
1534	cellular response to ionizing radiation (GO:0071479)	1/48	0.498291	0.595875	0	0	1.47348	1.02638	CRYAB
1535	regulation of interleukin-10 production (GO:0032653)	1/48	0.498291	0.595875	0	0	1.47348	1.02638	VSIR
1536	regulation of mitochondrion organization (GO:0010821)	1/48	0.498291	0.595875	0	0	1.47348	1.02638	PPARGC1A
1537	negative regulation of tumor necrosis factor superfamily cytokine production (GO:1903556)	1/48	0.498291	0.595875	0	0	1.47348	1.02638	VSIR
1538	regulation of cellular response to stress (GO:0080135)	2/118	0.50314	0.6005	0	0	1.19404	0.820173	HSPB8;CRYAB
1539	negative regulation of response to external stimulus (GO:0032102)	2/118	0.50314	0.6005	0	0	1.19404	0.820173	APOA1;KLF4
1540	positive regulation of protein-containing complex assembly (GO:0031334)	2/118	0.50314	0.6005	0	0	1.19404	0.820173	CD36;CLU
1541	cellular protein localization (GO:0034613)	5/329	0.505174	0.601315	0	0	1.06873	0.729784	EPB41L3;FLNA;ANK2;DMD;CD177
1542	regulation of cellular localization (GO:0060341)	1/49	0.505458	0.601315	0	0	1.44271	0.984346	GSN
1543	regulation of cellular protein metabolic process (GO:0032268)	1/49	0.505458	0.601315	0	0	1.44271	0.984346	KLF4
1544	response to glucose (GO:0009749)	1/49	0.505458	0.601315	0	0	1.44271	0.984346	PCK1
1545	negative regulation of cell projection organization (GO:0031345)	1/49	0.505458	0.601315	0	0	1.44271	0.984346	ITM2C
1546	innate immune response activating cell surface receptor signaling pathway (GO:0002220)	2/119	0.507624	0.603111	0	0	1.18378	0.802618	MUC2;MUC12
1547	positive regulation of cysteine-type endopeptidase activity involved in apoptotic process (GO:0043280)	2/119	0.507624	0.603111	0	0	1.18378	0.802618	GSN;ATP2A3
1548	cellular response to lipopolysaccharide (GO:0071222)	2/120	0.512081	0.608014	0	0	1.17368	0.785513	DEFA5;PDCD4
1549	iron ion transport (GO:0006826)	1/50	0.512522	0.608145	0	0	1.41319	0.944594	SCARA5
1550	cellular response to interferon-gamma (GO:0071346)	2/121	0.516513	0.612484	0	0	1.16376	0.768846	MT2A;NCAM1
1551	regulation of epithelial cell migration (GO:0010632)	1/51	0.519486	0.61482	0	0	1.38486	0.906965	CEACAM1
1552	negative regulation of transport (GO:0051051)	1/51	0.519486	0.61482	0	0	1.38486	0.906965	CRYAB
1553	positive regulation of fat cell differentiation (GO:0045600)	1/51	0.519486	0.61482	0	0	1.38486	0.906965	TRPM4
1554	potassium ion transport (GO:0006813)	2/122	0.520917	0.616117	0	0	1.154	0.752601	KCNMA1;ATP1A2
1555	regulation of programmed cell death (GO:0043067)	3/194	0.524249	0.619659	0	0	1.08745	0.702261	SGK1;CLU;CIDEC
1556	regulation of anatomical structure morphogenesis (GO:0022603)	2/123	0.525295	0.62015	0	0	1.14441	0.736765	CEACAM1;NEDD4L
1557	ameboidal-type cell migration (GO:0001667)	1/52	0.526351	0.62015	0	0	1.35764	0.871313	SEMA6D
1558	fatty acid beta-oxidation (GO:0006635)	1/52	0.526351	0.62015	0	0	1.35764	0.871313	ACADS
1559	regulation of telomere maintenance via telomerase (GO:0032210)	1/52	0.526351	0.62015	0	0	1.35764	0.871313	PKIB
1560	negative regulation of BMP signaling pathway (GO:0030514)	1/52	0.526351	0.62015	0	0	1.35764	0.871313	CHRDL1
1561	regulation of tumor necrosis factor production (GO:0032680)	2/124	0.529646	0.623631	0	0	1.13497	0.721327	CLU;VSIR
1562	central nervous system development (GO:0007417)	4/268	0.532706	0.624918	0	0	1.0488	0.660517	C1QA;EPHA7;GSN;SCIN
1563	regulation of DNA replication (GO:0006275)	1/53	0.533118	0.624918	0	0	1.33146	0.837505	ACVRL1
1564	cellular macromolecule catabolic process (GO:0044265)	1/53	0.533118	0.624918	0	0	1.33146	0.837505	DNASE1L3
1565	heart morphogenesis (GO:0003007)	1/53	0.533118	0.624918	0	0	1.33146	0.837505	ACVRL1
1566	positive regulation of macroautophagy (GO:0016239)	1/53	0.533118	0.624918	0	0	1.33146	0.837505	HSPB8
1567	positive regulation of NIK/NF-kappaB signaling (GO:1901224)	1/53	0.533118	0.624918	0	0	1.33146	0.837505	PDCD4
1568	positive regulation of phagocytosis (GO:0050766)	1/53	0.533118	0.624918	0	0	1.33146	0.837505	APOA1
1569	regulation of focal adhesion assembly (GO:0051893)	1/54	0.539789	0.631931	0	0	1.30627	0.805417	ACVRL1
1570	positive regulation of leukocyte chemotaxis (GO:0002690)	1/54	0.539789	0.631931	0	0	1.30627	0.805417	EDN3
1571	protein sumoylation (GO:0016925)	1/55	0.546365	0.638816	0	0	1.28202	0.774939	TRPM4
1572	glycoprotein metabolic process (GO:0009100)	1/55	0.546365	0.638816	0	0	1.28202	0.774939	ST6GALNAC6
1573	positive regulation of MAPK cascade (GO:0043410)	4/274	0.550188	0.642715	0	0	1.02517	0.612538	EDN3;PLA2G2A;CD36;SLC30A10
1574	positive regulation of macromolecule biosynthetic process (GO:0010557)	2/129	0.550991	0.642715	0	0	1.09001	0.649685	SORBS1;KLF4
1575	protein-containing complex disassembly (GO:0032984)	1/56	0.552847	0.642715	0	0	1.25864	0.745965	GABARAP
1576	autophagosome organization (GO:1905037)	1/56	0.552847	0.642715	0	0	1.25864	0.745965	GABARAP
1577	Rho protein signal transduction (GO:0007266)	1/56	0.552847	0.642715	0	0	1.25864	0.745965	RHOU
1578	sensory organ development (GO:0007423)	1/56	0.552847	0.642715	0	0	1.25864	0.745965	CHRDL1
1579	negative regulation of metabolic process (GO:0009892)	1/56	0.552847	0.642715	0	0	1.25864	0.745965	APOC3
1580	positive regulation of establishment of protein localization to mitochondrion (GO:1903749)	1/56	0.552847	0.642715	0	0	1.25864	0.745965	RHOU
1581	positive regulation of interleukin-1 beta production (GO:0032731)	1/56	0.552847	0.642715	0	0	1.25864	0.745965	CD36
1582	regulation of primary metabolic process (GO:0080090)	2/130	0.555178	0.644203	0	0	1.08144	0.63639	FABP1;ACACB
1583	G2/M transition of mitotic cell cycle (GO:0000086)	2/130	0.555178	0.644203	0	0	1.08144	0.63639	ABCB1;PPP1R12B
1584	positive regulation of canonical Wnt signaling pathway (GO:0090263)	2/130	0.555178	0.644203	0	0	1.08144	0.63639	DAAM2;TRPM4
1585	arachidonic acid metabolic process (GO:0019369)	1/57	0.559237	0.644553	0	0	1.2361	0.718402	CYP4F12
1586	regulation of bone mineralization (GO:0030500)	1/57	0.559237	0.644553	0	0	1.2361	0.718402	TRPM4
1587	cellular response to peptide (GO:1901653)	1/57	0.559237	0.644553	0	0	1.2361	0.718402	CD36
1588	regulation of mitotic nuclear division (GO:0007088)	1/57	0.559237	0.644553	0	0	1.2361	0.718402	EDN3
1589	dicarboxylic acid metabolic process (GO:0043648)	1/57	0.559237	0.644553	0	0	1.2361	0.718402	PCK1
1590	icosanoid metabolic process (GO:0006690)	1/57	0.559237	0.644553	0	0	1.2361	0.718402	CYP4F12
1591	negative regulation of cell cycle G2/M phase transition (GO:1902750)	1/57	0.559237	0.644553	0	0	1.2361	0.718402	FHL1
1592	positive regulation of cell junction assembly (GO:1901890)	1/57	0.559237	0.644553	0	0	1.2361	0.718402	CLDN5
1593	positive regulation of gene expression, epigenetic (GO:0045815)	1/57	0.559237	0.644553	0	0	1.2361	0.718402	PADI2
1594	protein K48-linked ubiquitination (GO:0070936)	1/57	0.559237	0.644553	0	0	1.2361	0.718402	NEDD4L
1595	cell cycle G2/M phase transition (GO:0044839)	2/131	0.559337	0.644553	0	0	1.073	0.623416	ABCB1;PPP1R12B
1596	receptor metabolic process (GO:0043112)	1/58	0.565535	0.648039	0	0	1.21436	0.692162	CD36
1597	autophagosome assembly (GO:0000045)	1/58	0.565535	0.648039	0	0	1.21436	0.692162	GABARAP
1598	chordate embryonic development (GO:0043009)	1/58	0.565535	0.648039	0	0	1.21436	0.692162	PCSK5
1599	regulation of phagocytosis (GO:0050764)	1/58	0.565535	0.648039	0	0	1.21436	0.692162	APOA1
1600	eye development (GO:0001654)	1/58	0.565535	0.648039	0	0	1.21436	0.692162	CHRDL1
1601	regulation of tumor necrosis factor-mediated signaling pathway (GO:0010803)	1/58	0.565535	0.648039	0	0	1.21436	0.692162	APOA1
1602	negative regulation of neuron projection development (GO:0010977)	1/58	0.565535	0.648039	0	0	1.21436	0.692162	ITM2C
1603	positive regulation of mitochondrion organization (GO:0010822)	1/58	0.565535	0.648039	0	0	1.21436	0.692162	PPARGC1A
1604	positive regulation of protein binding (GO:0032092)	1/58	0.565535	0.648039	0	0	1.21436	0.692162	CLDN5
1605	homophilic cell adhesion via plasma membrane adhesion molecules (GO:0007156)	1/60	0.577865	0.661755	0	0	1.17307	0.64333	CEACAM1
1606	negative regulation of inflammatory response to antigenic stimulus (GO:0002862)	2/136	0.579716	0.663461	0	0	1.0327	0.563045	VIPR1;GCG
1607	regulation of inflammatory response to antigenic stimulus (GO:0002861)	2/137	0.583708	0.667614	0	0	1.025	0.551811	VIPR1;GCG
1608	positive regulation of programmed cell death (GO:0043068)	4/286	0.584093	0.667639	0	0	0.980944	0.527449	SCIN;SMPD1;KCNMA1;CLU
1609	response to retinoic acid (GO:0032526)	1/62	0.589846	0.672959	0	0	1.1345	0.598893	HSD17B2
1610	negative regulation of kinase activity (GO:0033673)	1/62	0.589846	0.672959	0	0	1.1345	0.598893	CEACAM1
1611	positive regulation of interleukin-1 production (GO:0032732)	1/62	0.589846	0.672959	0	0	1.1345	0.598893	CD36
1612	positive regulation of response to external stimulus (GO:0032103)	2/139	0.591609	0.674551	0	0	1.00993	0.530122	PLA2G2A;PDCD4
1613	neuron projection morphogenesis (GO:0048812)	2/140	0.595517	0.677545	0	0	1.00256	0.519653	EPB41L3;SGK1
1614	anterior/posterior pattern specification (GO:0009952)	1/63	0.595709	0.677545	0	0	1.11614	0.578164	PCSK5
1615	neuropeptide signaling pathway (GO:0007218)	1/63	0.595709	0.677545	0	0	1.11614	0.578164	PYY
1616	positive regulation of Ras protein signal transduction (GO:0046579)	1/63	0.595709	0.677545	0	0	1.11614	0.578164	APOA1
1617	regulation of cellular ketone metabolic process (GO:0010565)	1/64	0.601488	0.682851	0	0	1.09837	0.558353	PDK4
1618	negative regulation of intrinsic apoptotic signaling pathway (GO:2001243)	1/64	0.601488	0.682851	0	0	1.09837	0.558353	CLU
1619	protein catabolic process (GO:0030163)	1/64	0.601488	0.682851	0	0	1.09837	0.558353	CEACAM1
1620	protein transport (GO:0015031)	5/369	0.607027	0.685929	0	0	0.949323	0.473885	MTTP;ZG16;CD36;APOB;CLU
1621	negative regulation of DNA-binding transcription factor activity (GO:0043433)	2/143	0.607074	0.685929	0	0	0.981079	0.489661	FLNA;KLF4
1622	neuron development (GO:0048666)	2/143	0.607074	0.685929	0	0	0.981079	0.489661	TDP2;LGI4
1623	regulation of cell-matrix adhesion (GO:0001952)	1/65	0.607185	0.685929	0	0	1.08115	0.539409	CD36
1624	regulation of RNA metabolic process (GO:0051252)	1/65	0.607185	0.685929	0	0	1.08115	0.539409	AHNAK
1625	G protein-coupled receptor signaling pathway, coupled to cyclic nucleotide second messenger (GO:0007187)	1/65	0.607185	0.685929	0	0	1.08115	0.539409	VIPR1
1626	inorganic anion transmembrane transport (GO:0098661)	1/65	0.607185	0.685929	0	0	1.08115	0.539409	SLC26A2
1627	steroid biosynthetic process (GO:0006694)	1/65	0.607185	0.685929	0	0	1.08115	0.539409	HSD11B2
1628	positive regulation of cell motility (GO:2000147)	3/221	0.612508	0.68973	0	0	0.951444	0.466392	SEMA6D;VSIR;MYLK
1629	cellular response to nutrient levels (GO:0031669)	1/66	0.612801	0.68973	0	0	1.06446	0.521283	PDK4
1630	embryonic organ development (GO:0048568)	1/66	0.612801	0.68973	0	0	1.06446	0.521283	PCSK5
1631	negative regulation of G2/M transition of mitotic cell cycle (GO:0010972)	1/66	0.612801	0.68973	0	0	1.06446	0.521283	FHL1
1632	positive regulation of cell cycle (GO:0045787)	1/66	0.612801	0.68973	0	0	1.06446	0.521283	USP2
1633	positive regulation of T cell proliferation (GO:0042102)	1/66	0.612801	0.68973	0	0	1.06446	0.521283	HHLA2
1634	protein N-linked glycosylation (GO:0006487)	1/67	0.618337	0.695109	0	0	1.04828	0.503932	B4GALNT2
1635	regulation of epidermal growth factor receptor signaling pathway (GO:0042058)	1/67	0.618337	0.695109	0	0	1.04828	0.503932	CEACAM1
1636	positive regulation of cytosolic calcium ion concentration (GO:0007204)	2/147	0.622092	0.698903	0	0	0.95382	0.452747	CD36;TRPM4
1637	regulation of myeloid cell differentiation (GO:0045637)	1/68	0.623794	0.700387	0	0	1.03258	0.487312	MYL9
1638	cellular response to decreased oxygen levels (GO:0036294)	1/69	0.629173	0.703847	0	0	1.01735	0.471386	FABP1
1639	negative regulation of cellular catabolic process (GO:0031330)	1/69	0.629173	0.703847	0	0	1.01735	0.471386	APOC3
1640	peptidyl-tyrosine phosphorylation (GO:0018108)	1/69	0.629173	0.703847	0	0	1.01735	0.471386	GHR
1641	positive regulation of MAP kinase activity (GO:0043406)	1/69	0.629173	0.703847	0	0	1.01735	0.471386	EDN3
1642	positive regulation of protein polymerization (GO:0032273)	1/69	0.629173	0.703847	0	0	1.01735	0.471386	LMOD1
1643	positive regulation of protein transport (GO:0051222)	1/69	0.629173	0.703847	0	0	1.01735	0.471386	MYOM1
1644	cellular response to light stimulus (GO:0071482)	1/70	0.634476	0.708916	0	0	1.00255	0.456117	SMPD1
1645	neutrophil chemotaxis (GO:0030593)	1/70	0.634476	0.708916	0	0	1.00255	0.456117	EDN3
1646	negative regulation of programmed cell death (GO:0043069)	5/381	0.635157	0.709246	0	0	0.918456	0.416871	FABP1;TMIGD1;FLNA;GCG;CRYAB
1647	regulation of endopeptidase activity (GO:0052548)	1/71	0.639703	0.71259	0	0	0.988179	0.441471	VSIR
1648	regulation of glycolytic process (GO:0006110)	1/71	0.639703	0.71259	0	0	0.988179	0.441471	SLC4A4
1649	myeloid leukocyte differentiation (GO:0002573)	1/71	0.639703	0.71259	0	0	0.988179	0.441471	MT1G
1650	nucleic acid metabolic process (GO:0090304)	1/71	0.639703	0.71259	0	0	0.988179	0.441471	DNASE1L3
1651	negative regulation of protein phosphorylation (GO:0001933)	2/152	0.640239	0.712755	0	0	0.92179	0.411039	CEACAM1;DMD
1652	dephosphorylation (GO:0016311)	2/153	0.643785	0.715295	0	0	0.915639	0.403239	ALPI;PTPRH
1653	positive regulation of Wnt signaling pathway (GO:0030177)	2/153	0.643785	0.715295	0	0	0.915639	0.403239	DAAM2;TRPM4
1654	extrinsic apoptotic signaling pathway (GO:0097191)	1/72	0.644855	0.715295	0	0	0.974211	0.427415	GABARAP
1655	response to ionizing radiation (GO:0010212)	1/72	0.644855	0.715295	0	0	0.974211	0.427415	SMPD1
1656	negative regulation of epithelial cell proliferation (GO:0050680)	1/72	0.644855	0.715295	0	0	0.974211	0.427415	CEACAM1
1657	positive regulation of protein secretion (GO:0050714)	1/72	0.644855	0.715295	0	0	0.974211	0.427415	MYOM1
1658	positive regulation of protein kinase activity (GO:0045860)	2/154	0.647303	0.717578	0	0	0.909569	0.395608	ACE;CLU
1659	antigen processing and presentation of exogenous peptide antigen via MHC class I, TAP-dependent (GO:0002479)	1/73	0.649934	0.71876	0	0	0.960632	0.413921	CD36
1660	regulation of actin filament polymerization (GO:0030833)	1/73	0.649934	0.71876	0	0	0.960632	0.413921	LMOD1
1661	regulation of hydrolase activity (GO:0051336)	1/73	0.649934	0.71876	0	0	0.960632	0.413921	APOA1
1662	granulocyte chemotaxis (GO:0071621)	1/73	0.649934	0.71876	0	0	0.960632	0.413921	EDN3
1663	positive regulation of NF-kappaB transcription factor activity (GO:0051092)	2/155	0.650795	0.719279	0	0	0.903577	0.388142	CD36;CLU
1664	regulation of signal transduction by p53 class mediator (GO:1901796)	2/156	0.654258	0.721259	0	0	0.897664	0.380837	USP2;SGK1
1665	peptidyl-serine phosphorylation (GO:0018105)	2/156	0.654258	0.721259	0	0	0.897664	0.380837	PCK1;SGK1
1666	regulation of peptide hormone secretion (GO:0090276)	1/74	0.654941	0.721259	0	0	0.947424	0.400959	GCG
1667	sphingolipid biosynthetic process (GO:0030148)	1/74	0.654941	0.721259	0	0	0.947424	0.400959	SMPD1
1668	mitotic nuclear division (GO:0140014)	1/74	0.654941	0.721259	0	0	0.947424	0.400959	FLNA
1669	negative regulation of protein binding (GO:0032091)	1/74	0.654941	0.721259	0	0	0.947424	0.400959	ATP2A3
1670	nucleic acid phosphodiester bond hydrolysis (GO:0090305)	1/75	0.659876	0.726259	0	0	0.934574	0.388505	DNASE1L3
1671	cellular response to starvation (GO:0009267)	2/158	0.661104	0.726739	0	0	0.886065	0.366693	PDK4;GABARAP
1672	skeletal system development (GO:0001501)	2/158	0.661104	0.726739	0	0	0.886065	0.366693	BMP3;PCSK5
1673	response to lipopolysaccharide (GO:0032496)	2/159	0.664485	0.72856	0	0	0.880376	0.359847	DEFA5;PDCD4
1674	regulation of BMP signaling pathway (GO:0030510)	1/76	0.664741	0.72856	0	0	0.922066	0.376532	ACVRL1
1675	regulation of RNA splicing (GO:0043484)	1/76	0.664741	0.72856	0	0	0.922066	0.376532	AHNAK
1676	RNA transport (GO:0050658)	1/76	0.664741	0.72856	0	0	0.922066	0.376532	TST
1677	water-soluble vitamin metabolic process (GO:0006767)	1/76	0.664741	0.72856	0	0	0.922066	0.376532	TCN2
1678	cellular response to UV (GO:0034644)	1/77	0.669537	0.732505	0	0	0.909887	0.365018	SMPD1
1679	regulation of organelle assembly (GO:1902115)	1/77	0.669537	0.732505	0	0	0.909887	0.365018	GSN
1680	positive regulation of tumor necrosis factor production (GO:0032760)	1/77	0.669537	0.732505	0	0	0.909887	0.365018	CLU
1681	positive regulation of cell population proliferation (GO:0008284)	6/474	0.671434	0.734144	0	0	0.884432	0.352304	CLDN5;VIPR1;EDN3;REG1B;CHP2;TRPM4
1682	membrane organization (GO:0061024)	3/242	0.673146	0.735578	0	0	0.86691	0.343117	ANK2;APOB;FER1L6
1683	antigen processing and presentation of exogenous peptide antigen via MHC class I (GO:0042590)	1/78	0.674264	0.735925	0	0	0.898025	0.353941	CD36
1684	negative regulation of apoptotic signaling pathway (GO:2001234)	1/78	0.674264	0.735925	0	0	0.898025	0.353941	CLU
1685	negative regulation of gene expression (GO:0010629)	4/322	0.676384	0.7378	0	0	0.868283	0.339494	ACVRL1;CLDN5;ATP2B4;KLF4
1686	negative regulation of NF-kappaB transcription factor activity (GO:0032088)	1/79	0.678924	0.740132	0	0	0.886466	0.34328	KLF4
1687	regulation of fat cell differentiation (GO:0045598)	1/80	0.683518	0.742883	0	0	0.875201	0.333016	TRPM4
1688	regulation of NIK/NF-kappaB signaling (GO:1901222)	1/80	0.683518	0.742883	0	0	0.875201	0.333016	PDCD4
1689	negative regulation of cell cycle (GO:0045786)	1/80	0.683518	0.742883	0	0	0.875201	0.333016	PDCD4
1690	negative regulation of cellular response to growth factor stimulus (GO:0090288)	1/80	0.683518	0.742883	0	0	0.875201	0.333016	ATP2B4
1691	positive regulation of cell adhesion (GO:0045785)	1/80	0.683518	0.742883	0	0	0.875201	0.333016	TPM1
1692	positive regulation of DNA-binding transcription factor activity (GO:0051091)	3/246	0.683873	0.742883	0	0	0.852465	0.323922	CD36;PPARGC1A;CLU
1693	regulation of MAPK cascade (GO:0043408)	2/166	0.687403	0.745214	0	0	0.842498	0.315797	EPHA7;CEACAM1
1694	activation of cysteine-type endopeptidase activity involved in apoptotic process (GO:0006919)	1/81	0.688046	0.745214	0	0	0.864217	0.323131	ATP2A3
1695	regulation of interleukin-8 production (GO:0032677)	1/81	0.688046	0.745214	0	0	0.864217	0.323131	KLF4
1696	positive regulation of cellular amide metabolic process (GO:0034250)	1/81	0.688046	0.745214	0	0	0.864217	0.323131	CLU
1697	positive regulation of tumor necrosis factor superfamily cytokine production (GO:1903557)	1/81	0.688046	0.745214	0	0	0.864217	0.323131	CLU
1698	ephrin receptor signaling pathway (GO:0048013)	1/82	0.692509	0.749606	0	0	0.853504	0.313606	EPHA7
1699	peptidyl-serine modification (GO:0018209)	2/169	0.696826	0.753038	0	0	0.827236	0.298814	PCK1;SGK1
1700	regulation of osteoblast differentiation (GO:0045667)	1/83	0.696909	0.753038	0	0	0.843052	0.304427	TRPM4
1701	epidermis development (GO:0008544)	1/83	0.696909	0.753038	0	0	0.843052	0.304427	HOXB13
1702	positive regulation of signal transduction (GO:0009967)	3/252	0.69947	0.755362	0	0	0.831667	0.297265	FLNA;SORBS1;LIMS2
1703	spindle assembly (GO:0051225)	1/84	0.701246	0.756835	0	0	0.832853	0.295577	FLNA
1704	regulation of canonical Wnt signaling pathway (GO:0060828)	3/253	0.702012	0.757217	0	0	0.828298	0.293056	DAAM2;IGFBP6;TRPM4
1705	neuron projection development (GO:0031175)	2/171	0.702976	0.757368	0	0	0.817363	0.288065	EPB41L3;SGK1
1706	positive regulation of I-kappaB kinase/NF-kappaB signaling (GO:0043123)	2/171	0.702976	0.757368	0	0	0.817363	0.288065	SECTM1;FLNA
1707	positive regulation of protein catabolic process (GO:0045732)	1/85	0.705521	0.759665	0	0	0.822896	0.287041	NEDD4L
1708	regulation of Ras protein signal transduction (GO:0046578)	1/86	0.709735	0.762862	0	0	0.813173	0.278807	GABARAP
1709	response to interleukin-1 (GO:0070555)	1/86	0.709735	0.762862	0	0	0.813173	0.278807	SMPD1
1710	negative regulation of cellular amide metabolic process (GO:0034249)	1/86	0.709735	0.762862	0	0	0.813173	0.278807	CLU
1711	cellular protein metabolic process (GO:0044267)	5/417	0.711824	0.76441	0	0	0.836642	0.284395	APOA1;IGFBP6;APOB;PCSK5;CHRDL1
1712	neuron differentiation (GO:0030182)	2/174	0.712008	0.76441	0	0	0.802983	0.272746	TDP2;ITM2C
1713	protein targeting to membrane (GO:0006612)	1/87	0.713889	0.765983	0	0	0.803677	0.270861	PEX26
1714	organelle organization (GO:0006996)	5/420	0.717672	0.76903	0	0	0.830465	0.2755	DES;TPM1;RHOU;PPARGC1A;CIDEC
1715	retrograde transport, endosome to Golgi (GO:0042147)	1/88	0.717984	0.76903	0	0	0.794399	0.26319	DENND2A
1716	metal ion transport (GO:0030001)	1/88	0.717984	0.76903	0	0	0.794399	0.26319	ATP2A3
1717	positive regulation of developmental process (GO:0051094)	2/177	0.720809	0.771606	0	0	0.789096	0.258335	EDN3;TRPM4
1718	collagen fibril organization (GO:0030199)	1/89	0.722021	0.772453	0	0	0.785331	0.255784	DPT
1719	negative regulation of immune response (GO:0050777)	2/178	0.723692	0.773791	0	0	0.784573	0.253722	VIPR1;GCG
1720	regulation of mRNA splicing, via spliceosome (GO:0048024)	1/90	0.726	0.774905	0	0	0.776468	0.24863	PRDX6
1721	negative regulation of protein kinase activity (GO:0006469)	1/90	0.726	0.774905	0	0	0.776468	0.24863	CEACAM1
1722	positive regulation of binding (GO:0051099)	1/90	0.726	0.774905	0	0	0.776468	0.24863	CLDN5
1723	organelle assembly (GO:0070925)	5/425	0.727231	0.77577	0	0	0.820366	0.261295	GSN;LMOD1;FLNA;SYNPO;GABARAP
1724	regulation of protein phosphorylation (GO:0001932)	3/266	0.733584	0.781856	0	0	0.78683	0.24377	EPHA7;ITLN1;ADTRP
1725	regulation of endothelial cell proliferation (GO:0001936)	1/92	0.733788	0.781856	0	0	0.759325	0.235038	ACVRL1
1726	regulation of epithelial cell proliferation (GO:0050678)	1/93	0.737599	0.785007	0	0	0.751033	0.228581	ACVRL1
1727	positive regulation of peptidyl-serine phosphorylation (GO:0033138)	1/93	0.737599	0.785007	0	0	0.751033	0.228581	ATP2B4
1728	positive regulation of cell migration (GO:0030335)	3/269	0.740485	0.787182	0	0	0.777836	0.233701	SEMA6D;VSIR;MYLK
1729	regulation of kinase activity (GO:0043549)	1/94	0.741356	0.787182	0	0	0.74292	0.222337	EPHA7
1730	interleukin-1-mediated signaling pathway (GO:0070498)	1/94	0.741356	0.787182	0	0	0.74292	0.222337	IL1R2
1731	negative regulation of MAPK cascade (GO:0043409)	1/94	0.741356	0.787182	0	0	0.74292	0.222337	SMPD1
1732	regulation of cell cycle phase transition (GO:1901987)	1/95	0.745059	0.790201	0	0	0.734979	0.216299	ATP2B4
1733	mRNA metabolic process (GO:0016071)	1/95	0.745059	0.790201	0	0	0.734979	0.216299	PPARGC1A
1734	regulation of vesicle-mediated transport (GO:0060627)	1/96	0.748709	0.793614	0	0	0.727205	0.210457	CD177
1735	regulation of intracellular signal transduction (GO:1902531)	5/437	0.749221	0.7937	0	0	0.797082	0.230134	AKAP12;CEACAM1;USP2;RHOU;SGK1
1736	RNA splicing (GO:0008380)	1/98	0.755854	0.800265	0	0	0.712139	0.199333	PPARGC1A
1737	negative regulation of cell differentiation (GO:0045596)	2/191	0.758936	0.803041	0	0	0.730121	0.201395	PDCD4;TRPM4
1738	response to UV (GO:0009411)	1/99	0.75935	0.803041	0	0	0.704836	0.194036	SMPD1
1739	plasma membrane bounded cell projection assembly (GO:0120031)	3/278	0.76034	0.803626	0	0	0.752031	0.206048	GSN;FLNA;MYLK
1740	cell-matrix adhesion (GO:0007160)	1/100	0.762796	0.805758	0	0	0.697681	0.188907	SORBS1
1741	positive regulation of cell cycle process (GO:0090068)	1/101	0.766193	0.808882	0	0	0.690669	0.183939	EDN3
1742	intrinsic apoptotic signaling pathway (GO:0097193)	1/102	0.769542	0.810555	0	0	0.683796	0.179127	ATP2A3
1743	positive regulation of cell growth (GO:0030307)	1/102	0.769542	0.810555	0	0	0.683796	0.179127	NEDD4L
1744	positive regulation of cellular protein metabolic process (GO:0032270)	1/102	0.769542	0.810555	0	0	0.683796	0.179127	KLF4
1745	positive regulation of vasculature development (GO:1904018)	1/102	0.769542	0.810555	0	0	0.683796	0.179127	HSPB6
1746	chromosome organization (GO:0051276)	1/106	0.782465	0.822753	0	0	0.657612	0.161316	PADI2
1747	regulation of phosphatidylinositol 3-kinase signaling (GO:0014066)	1/106	0.782465	0.822753	0	0	0.657612	0.161316	CEACAM1
1748	peptidyl-lysine modification (GO:0018205)	1/106	0.782465	0.822753	0	0	0.657612	0.161316	TRPM4
1749	modulation of chemical synaptic transmission (GO:0050804)	1/109	0.791682	0.831967	0	0	0.639248	0.149326	ATP1A2
1750	regulation of protein kinase activity (GO:0045859)	1/110	0.794666	0.83415	0	0	0.633351	0.145565	CEACAM1
1751	response to tumor necrosis factor (GO:0034612)	1/110	0.794666	0.83415	0	0	0.633351	0.145565	SMPD1
1752	regulation of Wnt signaling pathway (GO:0030111)	1/111	0.797609	0.836283	0	0	0.627561	0.141915	DAAM2
1753	sensory perception of smell (GO:0007608)	1/111	0.797609	0.836283	0	0	0.627561	0.141915	BEST2
1754	Fc receptor signaling pathway (GO:0038093)	1/112	0.800509	0.838368	0	0	0.621875	0.138372	PIGR
1755	phosphatidylinositol metabolic process (GO:0046488)	1/112	0.800509	0.838368	0	0	0.621875	0.138372	PLA2G2A
1756	mitotic cell cycle phase transition (GO:0044772)	2/209	0.801289	0.838707	0	0	0.666018	0.147546	ABCB1;PPP1R12B
1757	extracellular matrix organization (GO:0030198)	3/300	0.80373	0.840783	0	0	0.695537	0.151969	GSN;DPT;TPSAB1
1758	activation of protein kinase activity (GO:0032147)	1/114	0.806185	0.841914	0	0	0.610806	0.131593	GHR
1759	histone modification (GO:0016570)	1/114	0.806185	0.841914	0	0	0.610806	0.131593	PADI2
1760	positive regulation of kinase activity (GO:0033674)	1/114	0.806185	0.841914	0	0	0.610806	0.131593	EPHA7
1761	cytosolic transport (GO:0016482)	1/116	0.811701	0.847193	0	0	0.600122	0.125199	DENND2A
1762	chemical synaptic transmission (GO:0007268)	3/306	0.814359	0.849484	0	0	0.681553	0.13996	SST;NAAA;GABARAP
1763	regulation of protein binding (GO:0043393)	1/118	0.81706	0.851819	0	0	0.589804	0.119165	CLDN5
1764	macroautophagy (GO:0016236)	1/120	0.822268	0.856762	0	0	0.579832	0.113467	GABARAP
1765	phosphorylation (GO:0016310)	4/400	0.824744	0.858856	0	0	0.694453	0.133809	ACVRL1;EPHA7;PDK4;SGK1
1766	transmembrane receptor protein tyrosine kinase signaling pathway (GO:0007169)	4/404	0.830549	0.86441	0	0	0.687367	0.127622	GHR;EPHA7;PDK4;SORBS1
1767	regulation of I-kappaB kinase/NF-kappaB signaling (GO:0043122)	2/224	0.831415	0.864822	0	0	0.620539	0.114568	SECTM1;FLNA
1768	defense response to symbiont (GO:0140546)	1/124	0.832243	0.865194	0	0	0.560861	0.102991	FLNA
1769	protein targeting (GO:0006605)	1/125	0.834648	0.867204	0	0	0.55631	0.10055	GABARAP
1770	synapse organization (GO:0050808)	1/126	0.837019	0.869176	0	0	0.551831	0.0981751	C1QA
1771	cilium organization (GO:0044782)	2/228	0.838724	0.870454	0	0	0.609431	0.107183	GSN;FLNA
1772	plasma membrane bounded cell projection organization (GO:0120036)	1/128	0.84166	0.873009	0	0	0.543085	0.0936163	TPM1
1773	apoptotic process (GO:0006915)	2/231	0.844017	0.874959	0	0	0.601355	0.10198	PDCD4;CIDEC
1774	regulation of response to external stimulus (GO:0032101)	1/130	0.84617	0.876697	0	0	0.534611	0.0892989	CD36
1775	cellular response to hypoxia (GO:0071456)	1/131	0.848376	0.878487	0	0	0.530471	0.0872261	FABP1
1776	defense response to virus (GO:0051607)	1/133	0.852695	0.882462	0	0	0.52238	0.0832433	FLNA
1777	potassium ion transmembrane transport (GO:0071805)	1/139	0.864929	0.893873	0	0	0.499515	0.0724837	ATP1A2
1778	protein dephosphorylation (GO:0006470)	1/139	0.864929	0.893873	0	0	0.499515	0.0724837	PTPRH
1779	anterograde trans-synaptic signaling (GO:0098916)	2/244	0.865179	0.893873	0	0	0.568671	0.082354	SST;GABARAP
1780	enzyme linked receptor protein signaling pathway (GO:0007167)	1/140	0.866867	0.894611	0	0	0.495896	0.0708485	EPHA7
1781	transcription initiation from RNA polymerase II promoter (GO:0006367)	1/140	0.866867	0.894611	0	0	0.495896	0.0708485	PPARGC1A
1782	regulation of small GTPase mediated signal transduction (GO:0051056)	1/141	0.868778	0.896079	0	0	0.492329	0.069255	RHOU
1783	cellular protein modification process (GO:0006464)	11/1025	0.869531	0.896353	0	0	0.740404	0.10351	ACVRL1;B3GNT7;PDK4;F13A1;APOA1;B3GALT5;APOB;PTPRH;SGK1;CHRDL1;CHST5
1784	chromatin organization (GO:0006325)	1/142	0.870661	0.896512	0	0	0.488812	0.0677019	PADI2
1785	protein localization to organelle (GO:0033365)	1/142	0.870661	0.896512	0	0	0.488812	0.0677019	ANK2
1786	post-translational protein modification (GO:0043687)	3/345	0.872182	0.897576	0	0	0.602619	0.0824125	APOA1;APOB;CHRDL1
1787	regulation of G2/M transition of mitotic cell cycle (GO:0010389)	1/149	0.88311	0.908313	0	0	0.465526	0.0578675	FHL1
1788	brain development (GO:0007420)	1/150	0.884788	0.909022	0	0	0.462378	0.0565984	EPHA7
1789	response to cytokine (GO:0034097)	1/150	0.884788	0.909022	0	0	0.462378	0.0565984	SMPD1
1790	cellular response to interleukin-1 (GO:0071347)	1/155	0.892826	0.916435	0	0	0.447252	0.0507023	IL1R2
1791	negative regulation of cellular macromolecule biosynthetic process (GO:2000113)	5/547	0.893001	0.916435	0	0	0.631688	0.0714869	ACVRL1;PDCD4;KLF4;CRYAB;FOXP2
1792	mitotic spindle organization (GO:0007052)	1/157	0.895882	0.918879	0	0	0.441473	0.0485385	FLNA
1793	negative regulation of nucleic acid-templated transcription (GO:1903507)	4/464	0.900003	0.922591	0	0	0.595853	0.0627772	PDCD4;KLF4;CRYAB;FOXP2
1794	double-strand break repair (GO:0006302)	1/164	0.905911	0.928129	0	0	0.422362	0.0417356	TDP2
1795	regulation of neuron projection development (GO:0010975)	1/165	0.907262	0.928479	0	0	0.419766	0.0408531	ITM2C
1796	negative regulation of canonical Wnt signaling pathway (GO:0090090)	1/165	0.907262	0.928479	0	0	0.419766	0.0408531	IGFBP6
1797	DNA-templated transcription, initiation (GO:0006352)	1/168	0.911203	0.931993	0	0	0.412162	0.0383268	PPARGC1A
1798	mitochondrion organization (GO:0007005)	1/175	0.91976	0.940222	0	0	0.395439	0.0330753	PPARGC1A
1799	regulation of mitotic cell cycle (GO:0007346)	1/178	0.923172	0.943185	0	0	0.388677	0.0310709	USP2
1800	RNA processing (GO:0006396)	1/179	0.924276	0.943789	0	0	0.386473	0.0304326	PPARGC1A
1801	protein phosphorylation (GO:0006468)	4/496	0.925676	0.944693	0	0	0.556173	0.0429538	ACVRL1;PDK4;PCK1;SGK1
1802	endoplasmic reticulum to Golgi vesicle-mediated transport (GO:0006888)	1/185	0.930579	0.94917	0	0	0.373756	0.026891	ANK2
1803	MAPK cascade (GO:0000165)	2/303	0.931907	0.949998	0	0	0.455819	0.0321452	APOA1;NCAM1
1804	negative regulation of Wnt signaling pathway (GO:0030178)	1/191	0.936359	0.954007	0	0	0.361842	0.0237933	IGFBP6
1805	cilium assembly (GO:0060271)	2/314	0.940249	0.957439	0	0	0.439499	0.0270778	GSN;FLNA
1806	negative regulation of intracellular signal transduction (GO:1902532)	1/198	0.942499	0.959199	0	0	0.34886	0.0206595	ATP2B4
1807	endomembrane system organization (GO:0010256)	1/199	0.943327	0.95951	0	0	0.34708	0.0202495	FER1L6
1808	regulation of macromolecule metabolic process (GO:0060255)	1/200	0.944143	0.959809	0	0	0.345318	0.0198483	EDN3
1809	modification-dependent protein catabolic process (GO:0019941)	1/201	0.944946	0.960095	0	0	0.343574	0.0194556	NEDD4L
1810	generation of neurons (GO:0048699)	1/202	0.945739	0.960369	0	0	0.341847	0.0190712	ITM2C
1811	proteasomal protein catabolic process (GO:0010498)	1/205	0.948049	0.962183	0	0	0.336768	0.0179664	NEDD4L
1812	positive regulation of intracellular signal transduction (GO:1902533)	4/546	0.954111	0.967802	0	0	0.503552	0.0236543	PDCD4;SECTM1;FLNA;FRMD1
1813	nervous system development (GO:0007399)	3/447	0.955386	0.96856	0	0	0.461736	0.0210736	GSN;SCIN;SMPD1
1814	negative regulation of transcription, DNA-templated (GO:0045892)	8/948	0.963088	0.97583	0	0	0.576849	0.0216956	USP2;PDCD4;NEDD4L;FLNA;HOXB13;KLF4;CRYAB;FOXP2
1815	inflammatory response (GO:0006954)	1/230	0.963855	0.976069	0	0	0.299619	0.0110304	AOC3
1816	negative regulation of transcription by RNA polymerase II (GO:0000122)	5/684	0.968592	0.980326	0	0	0.500631	0.0159761	USP2;NEDD4L;HOXB13;KLF4;FOXP2
1817	positive regulation of transcription by RNA polymerase II (GO:0045944)	7/908	0.976336	0.98762	0	0	0.525787	0.0125918	SPIB;PLAC8;ACVRL1;CREB3L3;CHP2;KLF4;PPARGC1A
1818	positive regulation of nucleic acid-templated transcription (GO:1903508)	3/511	0.977943	0.988569	0	0	0.402224	0.00897097	ACVRL1;KLF4;PPARGC1A
1819	negative regulation of signal transduction (GO:0009968)	1/267	0.978888	0.988569	0	0	0.257453	0.0054935	SMPD1
1820	protein deubiquitination (GO:0016579)	1/267	0.978888	0.988569	0	0	0.257453	0.0054935	USP2
1821	protein modification by small protein conjugation (GO:0032446)	2/409	0.981313	0.989825	0	0	0.335264	0.00632425	NEDD4L;TRPM4
1822	protein modification by small protein removal (GO:0070646)	1/276	0.981479	0.989825	0	0	0.248912	0.00465325	USP2
1823	DNA metabolic process (GO:0006259)	1/277	0.981747	0.989825	0	0	0.247997	0.00456855	DNASE1L3
1824	regulation of nucleic acid-templated transcription (GO:1903506)	2/430	0.985646	0.992884	0	0	0.318467	0.00460429	ACVRL1;PPARGC1A
1825	regulation of cell cycle (GO:0051726)	1/296	0.986158	0.992884	0	0	0.231798	0.00323093	PDCD4
1826	DNA repair (GO:0006281)	1/298	0.986556	0.992884	0	0	0.230213	0.00311607	TDP2
1827	mRNA processing (GO:0006397)	1/300	0.986942	0.992884	0	0	0.228649	0.00300545	PPARGC1A
1828	protein polyubiquitination (GO:0000209)	1/314	0.989352	0.994715	0	0	0.218265	0.00233658	NEDD4L
1829	transcription by RNA polymerase II (GO:0006366)	1/320	0.990244	0.994715	0	0	0.214093	0.00209898	PPARGC1A
1830	proteasome-mediated ubiquitin-dependent protein catabolic process (GO:0043161)	1/321	0.990385	0.994715	0	0	0.213413	0.00206188	NEDD4L
1831	regulation of cellular macromolecule biosynthetic process (GO:2000112)	2/468	0.991141	0.99493	0	0	0.291921	0.00259766	ACVRL1;PPARGC1A
1832	positive regulation of cytokine production (GO:0001819)	1/335	0.992161	0.994982	0	0	0.20432	0.00160791	HHLA2
1833	intracellular protein transport (GO:0006886)	1/336	0.992275	0.994982	0	0	0.2037	0.00157972	GABARAP
1834	ubiquitin-dependent protein catabolic process (GO:0006511)	1/354	0.99406	0.996228	0	0	0.193133	0.00115059	NEDD4L
1835	positive regulation of transcription, DNA-templated (GO:0045893)	8/1183	0.995305	0.996932	0	0	0.455703	0.00214443	SPIB;PLAC8;ACVRL1;CREB3L3;CHP2;PADI2;KLF4;PPARGC1A
1836	protein ubiquitination (GO:0016567)	1/525	0.999514	0.999995	0	0	0.128958	6.26339e-05	NEDD4L
1837	regulation of transcription by RNA polymerase II (GO:0006357)	12/2206	0.999985	0.999995	0	0	0.351027	5.1117e-06	SPIB;PLAC8;ACVRL1;CREB3L3;USP2;CHP2;ATP2B4;NEDD4L;HOXB13;KLF4;PPARGC1A;FOXP2
1838	regulation of transcription, DNA-templated (GO:0006355)	10/2244	0.999995	0.999995	0	0	0.284545	1.50934e-06	SPIB;ACVRL1;CREB3L3;ATP2B4;PDCD4;HOXB13;KLF4;PPARGC1A;CRYAB;FOXP2

## Sheet: Table S4 (Molecular function)
Supplementary Table S4. GO terms identified in enrichment analysis for downregulated genes (Molecular function)
	Term	Overlap	P.value	Adjusted.P.value	Old.P.value	Old.Adjusted.P.value	Odds.Ratio	Combined.Score	Genes
1	transition metal ion binding (GO:0046914)	25/445	6.17791e-09	1.26359e-06	0	0	4.41735	83.4981	ADAMDEC1;ENPEP;ADH1C;ADH1B;MT1M;MT1X;TRHDE;MT2A;CA2;ANPEP;SMPD1;PCK1;AOC3;ACE;APOA4;KLF4;NAALADL1;TDP2;ETHE1;MT1F;MT1G;MT1H;ALPI;SMPDL3A;MT1E
2	metal ion binding (GO:0046872)	27/517	7.05914e-09	1.26359e-06	0	0	4.10596	77.0645	MT1M;ITLN1;MT1X;SCGN;MT2A;CLEC3B;SCIN;CHP2;SLIT3;PCK1;SLC25A23;TRPM4;AOC3;GSN;PLA2G2A;NAALADL1;TDP2;MT1F;CASQ2;MT1G;PADI2;MT1H;ALPI;CDHR5;MASP1;DNASE1L3;MT1E
3	zinc ion binding (GO:0008270)	20/336	8.42537e-08	1.00543e-05	0	0	4.63315	75.4714	ADAMDEC1;ENPEP;ACE;ADH1C;ADH1B;MT1M;MT1X;KLF4;TRHDE;NAALADL1;MT2A;CA2;ANPEP;SMPD1;MT1F;MT1G;MT1H;ALPI;SMPDL3A;MT1E
4	actin binding (GO:0003779)	14/177	2.60618e-07	2.33253e-05	0	0	6.19673	93.9437	GSN;TPM2;SYNPO2;TPM1;LDB3;SORBS1;CEACAM1;PDLIM3;SCIN;CALD1;KCNMA1;DMD;SYNPO;CAP2
5	calcium ion binding (GO:0005509)	17/348	1.1405e-05	0.000734687	0	0	3.71475	42.2793	AOC3;GSN;PLA2G2A;ITLN1;NAALADL1;SCGN;CLEC3B;SCIN;CHP2;CASQ2;PADI2;CDHR5;SLIT3;MASP1;SLC25A23;DNASE1L3;TRPM4
6	carbonate dehydratase activity (GO:0004089)	36992	1.23132e-05	0.000734687	0	0	40.0773	453.067	CA12;CA1;CA2;CA4
7	aminopeptidase activity (GO:0004177)	37038	3.5415e-05	0.00181123	0	0	15.9846	163.816	ENPEP;XPNPEP2;ANPEP;TRHDE;NAALADL1
8	exopeptidase activity (GO:0008238)	6/53	0.00010393	0.00419767	0	0	8.99931	82.5398	ENPEP;ACE;XPNPEP2;ANPEP;TRHDE;NAALADL1
9	cholesterol transfer activity (GO:0120020)	36999	0.000105528	0.00419767	0	0	20.0315	183.419	MTTP;APOA1;APOA4;APOB
10	sterol transfer activity (GO:0120015)	37000	0.000132175	0.00473188	0	0	18.6951	166.973	MTTP;APOA1;APOA4;APOB
11	aryl sulfotransferase activity (GO:0004062)	36959	0.000225699	0.00734547	0	0	34.945	293.409	SULT1A1;SULT1B1;SULT1A2
12	filamin binding (GO:0031005)	36961	0.000434051	0.0129492	0	0	26.2061	202.897	CEACAM1;FBLIM1;SYNPO2
13	lipoprotein particle receptor binding (GO:0070325)	37009	0.000631219	0.0173828	0	0	11.6791	86.0501	APOA1;APOC3;APOB;CLU
14	amyloid-beta binding (GO:0001540)	6/80	0.000987448	0.0241632	0	0	5.70793	39.5011	C1QA;APOA1;CD36;CLU;CRYAB;ITM2C
15	hydro-lyase activity (GO:0016836)	5/55	0.00110264	0.0241632	0	0	7.02321	47.8284	CA12;CA1;CA2;CA4;CA7
16	metalloexopeptidase activity (GO:0008235)	5/55	0.00110264	0.0241632	0	0	7.02321	47.8284	ENPEP;ACE;CPXM2;ANPEP;TRHDE
17	muscle alpha-actinin binding (GO:0051371)	36965	0.00114741	0.0241632	0	0	17.4672	118.257	PDLIM3;SYNPO2;LDB3
18	metalloaminopeptidase activity (GO:0070006)	36967	0.00167905	0.0315826	0	0	14.9704	95.6536	ENPEP;ANPEP;TRHDE
19	sodium channel regulator activity (GO:0017080)	4/37	0.00184148	0.0315826	0	0	8.49002	53.4633	FXYD3;ATP2B4;NEDD4L;SGK1
20	sphingomyelin phosphodiesterase activity (GO:0004767)	36927	0.00196689	0.0315826	0	0	46.4358	289.355	SMPD1;SMPDL3A
21	alpha-1,4-glucosidase activity (GO:0004558)	36927	0.00196689	0.0315826	0	0	46.4358	289.355	MGAM;SI
22	guanylate cyclase activator activity (GO:0030250)	36927	0.00196689	0.0315826	0	0	46.4358	289.355	GUCA2B;GUCA2A
23	protein homodimerization activity (GO:0042803)	19/636	0.00202905	0.0315826	0	0	2.21093	13.7082	MYOM1;HSPB6;TPM2;HSPB8;TPM1;DEFA5;APOA4;FOXP2;JCHAIN;NAALADL1;GHR;CEACAM1;CREB3L3;CASQ2;PADI2;FLNA;MASP1;CRYAB;ABCG2
24	sulfotransferase activity (GO:0008146)	4/40	0.00246448	0.0367618	0	0	7.78134	46.733	SULT1A1;SULT1B1;CHST5;SULT1A2
25	alpha-glucosidase activity (GO:0090599)	36928	0.00292261	0.0387516	0	0	34.8251	203.214	MGAM;SI
26	arylesterase activity (GO:0004064)	36928	0.00292261	0.0387516	0	0	34.8251	203.214	CA1;CA2
27	phosphatidylcholine-sterol O-acyltransferase activator activity (GO:0060228)	36928	0.00292261	0.0387516	0	0	34.8251	203.214	APOA1;APOA4
28	alcohol dehydrogenase activity, zinc-dependent (GO:0004024)	36929	0.00405324	0.0500365	0	0	27.8587	153.452	ADH1C;ADH1B
29	nitric-oxide synthase binding (GO:0050998)	36929	0.00405324	0.0500365	0	0	27.8587	153.452	ATP2B4;DMD
30	alpha-actinin binding (GO:0051393)	36974	0.00464324	0.0554094	0	0	9.9767	53.5982	PDLIM3;SYNPO2;LDB3
31	hormone activity (GO:0005179)	5/78	0.00513559	0.0584146	0	0	4.80479	25.3288	PYY;EDN3;SST;GCG;GUCA2A
32	chemorepellent activity (GO:0045499)	36975	0.00522142	0.0584146	0	0	9.52273	50.0418	EPHA7;SEMA6D;APOA1
33	ion gated channel activity (GO:0022839)	36976	0.005841	0.063366	0	0	9.10823	46.8423	CLCA1;CLCA4;TRPM4
34	acetylgalactosaminyltransferase activity (GO:0008376)	36977	0.00650274	0.0659761	0	0	8.72828	43.9515	B3GNT7;B3GALT5;B4GALNT2
35	alcohol dehydrogenase (NAD+) activity (GO:0004022)	36931	0.00681876	0.0659761	0	0	19.897	99.2479	ADH1C;ADH1B
36	oxalate transmembrane transporter activity (GO:0019531)	36931	0.00681876	0.0659761	0	0	19.897	99.2479	SLC26A2;SLC26A3
37	P-type calcium transporter activity (GO:0005388)	36931	0.00681876	0.0659761	0	0	19.897	99.2479	ATP2A3;ATP2B4
38	UDP-glycosyltransferase activity (GO:0008194)	5/84	0.00701166	0.0660573	0	0	4.43852	22.0158	B3GNT7;UGT2B17;GCNT3;B3GALT5;B4GALNT2
39	adenylate cyclase binding (GO:0008179)	36932	0.0084437	0.0775088	0	0	17.409	83.1164	AKAP12;CAP2
40	ABC-type xenobiotic transporter activity (GO:0008559)	36933	0.0102236	0.0892697	0	0	15.4739	70.9177	ABCB1;ABCG2
41	vinculin binding (GO:0017166)	36933	0.0102236	0.0892697	0	0	15.4739	70.9177	SYNM;DMD
42	carboxylic ester hydrolase activity (GO:0052689)	5/96	0.0121067	0.101188	0	0	3.85086	16.9977	CA1;CA2;PLA2G2A;PRDX6;CES2
43	N-acetyllactosaminide beta-1,3-N-acetylglucosaminyltransferase activity (GO:0008532)	36934	0.0121538	0.101188	0	0	13.9258	61.4143	B3GNT7;B3GALT5
44	receptor ligand activity (GO:0048018)	10/307	0.0130049	0.104542	0	0	2.37747	10.324	PYY;BMP3;EPHA7;EDN3;SST;SEMA6D;APOA1;GCG;FAM3D;GUCA2A
45	chloride channel activity (GO:0005254)	4/64	0.0131408	0.104542	0	0	4.66311	20.2007	FXYD3;CLCA1;BEST2;CLCA4
46	P-type ion transporter activity (GO:0015662)	36935	0.0142297	0.110081	0	0	12.6592	53.8322	ATP2A3;ATP2B4
47	phosphoric diester hydrolase activity (GO:0008081)	3/36	0.0144519	0.110081	0	0	6.34494	26.883	TDP2;SMPD1;SMPDL3A
48	endopeptidase activity (GO:0004175)	10/315	0.0153132	0.113717	0	0	2.31416	9.67096	ADAMDEC1;TPSB2;ACE;KLK1;MEP1B;MEP1A;USP2;MASP1;TPSAB1;PCSK5
49	hydrolase activity, hydrolyzing O-glycosyl compounds (GO:0004553)	3/37	0.0155646	0.113717	0	0	6.15801	25.6343	MGAM;SI;GBA3
50	anion channel activity (GO:0005253)	4/68	0.0161195	0.115416	0	0	4.37077	18.0413	FXYD3;CLCA1;BEST2;CLCA4
51	sulfate transmembrane transporter activity (GO:0015116)	36936	0.0164467	0.115449	0	0	11.6037	47.6635	SLC26A2;SLC26A3
52	serine-type endopeptidase activity (GO:0004252)	5/105	0.017267	0.116826	0	0	3.50268	14.2172	TPSB2;KLK1;MASP1;TPSAB1;PCSK5
53	organic anion transmembrane transporter activity (GO:0008514)	6/144	0.0172954	0.116826	0	0	3.0508	12.3781	SLC26A2;SLC7A9;CD36;SLC25A23;SLC26A3;ABCG2
54	protein heterodimerization activity (GO:0046982)	7/188	0.018452	0.11808	0	0	2.71748	10.8498	AOC3;CREB3L3;TPM2;TPM1;MTTP;ATP1A2;SLC51B
55	solute:anion antiporter activity (GO:0140323)	36937	0.0188004	0.11808	0	0	10.7105	42.5623	SLC26A2;SLC26A3
56	bicarbonate transmembrane transporter activity (GO:0015106)	36937	0.0188004	0.11808	0	0	10.7105	42.5623	SLC26A2;SLC26A3
57	peptidoglycan binding (GO:0042834)	36937	0.0188004	0.11808	0	0	10.7105	42.5623	REG1B;JCHAIN
58	phospholipase activity (GO:0004620)	4/73	0.020396	0.125893	0	0	4.05302	15.776	SMPD1;PLA2G2A;SMPDL3A;PRDX6
59	tropomyosin binding (GO:0005523)	36938	0.0212866	0.12701	0	0	9.94498	38.285	CALD1;LMOD1
60	chloride transmembrane transporter activity (GO:0015108)	36938	0.0212866	0.12701	0	0	9.94498	38.285	SLC26A2;SLC26A3
61	intracellular calcium activated chloride channel activity (GO:0005229)	36939	0.023901	0.138009	0	0	9.28151	34.6556	CLCA1;CLCA4
62	intracellular chloride channel activity (GO:0061778)	36939	0.023901	0.138009	0	0	9.28151	34.6556	CLCA1;CLCA4
63	phosphatidylcholine transporter activity (GO:0008525)	36940	0.0266394	0.151379	0	0	8.70097	31.5442	ABCB1;MTTP
64	hexosyltransferase activity (GO:0016758)	5/119	0.0278782	0.155944	0	0	3.07033	10.9915	B3GNT7;UGT2B17;GCNT3;B3GALT5;B4GALNT2
65	anion:anion antiporter activity (GO:0015301)	36941	0.0294978	0.156193	0	0	8.18873	28.8525	SLC26A2;SLC26A3
66	calcium activated cation channel activity (GO:0005227)	36941	0.0294978	0.156193	0	0	8.18873	28.8525	KCNMA1;TRPM4
67	NAD-retinol dehydrogenase activity (GO:0004745)	36941	0.0294978	0.156193	0	0	8.18873	28.8525	ADH1C;ADH1B
68	metallopeptidase activity (GO:0008237)	5/121	0.029668	0.156193	0	0	3.01709	10.6132	ADAMDEC1;ACE;MEP1B;MEP1A;ANPEP
69	acetylglucosaminyltransferase activity (GO:0008375)	3/48	0.0309227	0.16044	0	0	4.65012	16.165	B3GNT7;GCNT3;B3GALT5
70	serine-type peptidase activity (GO:0008236)	5/125	0.033461	0.170689	0	0	2.91592	9.90648	TPSB2;KLK1;MASP1;TPSAB1;PCSK5
71	cholesterol binding (GO:0015485)	3/50	0.0343284	0.170689	0	0	4.45179	15.0105	APOA1;APOC3;APOA4
72	potassium channel regulator activity (GO:0015459)	3/50	0.0343284	0.170689	0	0	4.45179	15.0105	NEDD4L;FLNA;SGK1
73	oxidoreductase activity, acting on the CH-OH group of donors, NAD or NADP as acceptor (GO:0016616)	4/87	0.0358111	0.175621	0	0	3.36698	11.2103	AKR1B10;ADH1C;ADH1B;LDHD
74	phosphoric ester hydrolase activity (GO:0042578)	3/53	0.0397852	0.192474	0	0	4.18404	13.4904	SMPD1;ATP1A2;SMPDL3A
75	low-density lipoprotein particle receptor binding (GO:0050750)	36945	0.042054	0.200738	0	0	6.62763	21.0016	APOB;CLU
76	transforming growth factor beta binding (GO:0050431)	36946	0.0454549	0.212259	0	0	6.32605	19.554	ACVRL1;CD36
77	myosin binding (GO:0017022)	3/56	0.0456534	0.212259	0	0	3.94661	12.1819	GSN;CALD1;DMD
78	sterol binding (GO:0032934)	3/60	0.0541027	0.223807	0	0	3.66891	10.7017	APOA1;APOC3;APOA4
79	G protein-coupled receptor binding (GO:0001664)	5/143	0.054149	0.223807	0	0	2.53326	7.38701	PYY;ACE;FLNA;GCG;INSL5
80	metal ion transmembrane transporter activity (GO:0046873)	36949	0.0562297	0.223807	0	0	5.56608	16.0209	ATP2A3;ATP2B4
81	monocarboxylic acid transmembrane transporter activity (GO:0008028)	36950	0.0600007	0.223807	0	0	5.35173	15.0565	SLC16A9;ABCG2
82	inorganic anion transmembrane transporter activity (GO:0015103)	36951	0.0638559	0.223807	0	0	5.15325	14.1772	SLC26A2;SLC26A3
83	dicarboxylic acid transmembrane transporter activity (GO:0005310)	36951	0.0638559	0.223807	0	0	5.15325	14.1772	SLC26A2;SLC26A3
84	phospholipase A2 activity (GO:0004623)	36951	0.0638559	0.223807	0	0	5.15325	14.1772	PLA2G2A;PRDX6
85	solute:sodium symporter activity (GO:0015370)	36952	0.0677922	0.223807	0	0	4.96896	13.373	SLC4A4;SLC17A4
86	O-acyltransferase activity (GO:0008374)	36952	0.0677922	0.223807	0	0	4.96896	13.373	MOGAT2;PRDX6
87	1,4-alpha-oligoglucan phosphorylase activity (GO:0004645)	36896	0.0692546	0.223807	0	0	17.3512	46.3272	PYGM
88	interleukin-1 receptor activity (GO:0004908)	36896	0.0692546	0.223807	0	0	17.3512	46.3272	IL1R2
89	activin receptor activity, type I (GO:0016361)	36896	0.0692546	0.223807	0	0	17.3512	46.3272	ACVRL1
90	sialic acid transmembrane transporter activity (GO:0015136)	36896	0.0692546	0.223807	0	0	17.3512	46.3272	SLC17A4
91	alkane 1-monooxygenase activity (GO:0018685)	36896	0.0692546	0.223807	0	0	17.3512	46.3272	CYP4F12
92	leukotriene-B4 20-monooxygenase activity (GO:0050051)	36896	0.0692546	0.223807	0	0	17.3512	46.3272	CYP4F12
93	lipase binding (GO:0035473)	36896	0.0692546	0.223807	0	0	17.3512	46.3272	APOB
94	testosterone dehydrogenase [NAD(P)] activity (GO:0030283)	36896	0.0692546	0.223807	0	0	17.3512	46.3272	HSD17B2
95	transforming growth factor beta receptor activity, type I (GO:0005025)	36896	0.0692546	0.223807	0	0	17.3512	46.3272	ACVRL1
96	beta-galactosidase activity (GO:0004565)	36896	0.0692546	0.223807	0	0	17.3512	46.3272	GBA3
97	urate transmembrane transporter activity (GO:0015143)	36896	0.0692546	0.223807	0	0	17.3512	46.3272	ABCG2
98	oligopeptide transmembrane transporter activity (GO:0035673)	36896	0.0692546	0.223807	0	0	17.3512	46.3272	SLC15A1
99	creatine kinase activity (GO:0004111)	36896	0.0692546	0.223807	0	0	17.3512	46.3272	CKB
100	deoxyribonuclease I activity (GO:0004530)	36896	0.0692546	0.223807	0	0	17.3512	46.3272	DNASE1L3
101	phosphatidylcholine floppase activity (GO:0090554)	36896	0.0692546	0.223807	0	0	17.3512	46.3272	ABCB1
102	phosphatidylcholine transfer activity (GO:0120019)	36896	0.0692546	0.223807	0	0	17.3512	46.3272	MTTP
103	phosphotransferase activity, nitrogenous group as acceptor (GO:0016775)	36896	0.0692546	0.223807	0	0	17.3512	46.3272	CKB
104	protein-arginine deiminase activity (GO:0004668)	36896	0.0692546	0.223807	0	0	17.3512	46.3272	PADI2
105	GPI-linked ephrin receptor activity (GO:0005004)	36896	0.0692546	0.223807	0	0	17.3512	46.3272	EPHA7
106	pyruvate dehydrogenase (acetyl-transferring) kinase activity (GO:0004740)	36896	0.0692546	0.223807	0	0	17.3512	46.3272	PDK4
107	hemoglobin alpha binding (GO:0031721)	36896	0.0692546	0.223807	0	0	17.3512	46.3272	HBB
108	riboflavin transmembrane transporter activity (GO:0032217)	36896	0.0692546	0.223807	0	0	17.3512	46.3272	ABCG2
109	neutral amino acid transmembrane transporter activity (GO:0015175)	2/32	0.0758959	0.223807	0	0	4.63722	11.9566	SLC6A19;SLC7A9
110	1-acylglycerophosphocholine O-acyltransferase activity (GO:0047184)	36897	0.082521	0.223807	0	0	13.8803	34.6272	PRDX6
111	immunoglobulin receptor binding (GO:0034987)	36897	0.082521	0.223807	0	0	13.8803	34.6272	JCHAIN
112	sodium ion binding (GO:0031402)	36897	0.082521	0.223807	0	0	13.8803	34.6272	ATP1A2
113	sodium:bicarbonate symporter activity (GO:0008510)	36897	0.082521	0.223807	0	0	13.8803	34.6272	SLC4A4
114	solute:bicarbonate symporter activity (GO:0140410)	36897	0.082521	0.223807	0	0	13.8803	34.6272	SLC4A4
115	alkaline phosphatase activity (GO:0004035)	36897	0.082521	0.223807	0	0	13.8803	34.6272	ALPI
116	alpha-N-acetylgalactosaminide alpha-2,6-sialyltransferase activity (GO:0001665)	36897	0.082521	0.223807	0	0	13.8803	34.6272	ST6GALNAC6
117	lactate dehydrogenase activity (GO:0004457)	36897	0.082521	0.223807	0	0	13.8803	34.6272	LDHD
118	sulfur amino acid transmembrane transporter activity (GO:0000099)	36897	0.082521	0.223807	0	0	13.8803	34.6272	SLC7A9
119	apolipoprotein receptor binding (GO:0034190)	36897	0.082521	0.223807	0	0	13.8803	34.6272	APOA1
120	beta-glucosidase activity (GO:0008422)	36897	0.082521	0.223807	0	0	13.8803	34.6272	GBA3
121	bile acid:sodium symporter activity (GO:0008508)	36897	0.082521	0.223807	0	0	13.8803	34.6272	SLC10A2
122	tripeptide transmembrane transporter activity (GO:0042937)	36897	0.082521	0.223807	0	0	13.8803	34.6272	SLC15A1
123	BMP receptor activity (GO:0098821)	36897	0.082521	0.223807	0	0	13.8803	34.6272	ACVRL1
124	NADP-retinol dehydrogenase activity (GO:0052650)	36897	0.082521	0.223807	0	0	13.8803	34.6272	AKR1B10
125	CoA carboxylase activity (GO:0016421)	36897	0.082521	0.223807	0	0	13.8803	34.6272	ACACB
126	cobalamin binding (GO:0031419)	36897	0.082521	0.223807	0	0	13.8803	34.6272	TCN2
127	P-type sodium transporter activity (GO:0008554)	36897	0.082521	0.223807	0	0	13.8803	34.6272	ATP1A2
128	P-type sodium:potassium-exchanging transporter activity (GO:0005391)	36897	0.082521	0.223807	0	0	13.8803	34.6272	ATP1A2
129	phosphatidylethanolamine flippase activity (GO:0090555)	36897	0.082521	0.223807	0	0	13.8803	34.6272	ABCB1
130	fructose binding (GO:0070061)	36897	0.082521	0.223807	0	0	13.8803	34.6272	ALDOB
131	protein phosphatase 2B binding (GO:0030346)	36897	0.082521	0.223807	0	0	13.8803	34.6272	ATP2B4
132	proton channel activity (GO:0015252)	36897	0.082521	0.223807	0	0	13.8803	34.6272	OTOP2
133	ubiquitin protein ligase binding (GO:0031625)	7/265	0.0858417	0.230262	0	0	1.89893	4.66235	ABCB1;USP2;CKB;PPARGC1A;PRDX6;CLU;GABARAP
134	ATPase binding (GO:0051117)	3/73	0.0861875	0.230262	0	0	2.98556	7.3183	ANK2;ALDOB;PEX26
135	phosphatidylinositol-4,5-bisphosphate binding (GO:0005546)	3/75	0.0917049	0.231246	0	0	2.90233	6.9342	SCIN;GSN;VILL
136	3',5'-cyclic-GMP phosphodiesterase activity (GO:0047555)	36898	0.095599	0.231246	0	0	11.5663	27.153	PDE9A
137	insulin-like growth factor II binding (GO:0031995)	36898	0.095599	0.231246	0	0	11.5663	27.153	IGFBP6
138	serine-type exopeptidase activity (GO:0070008)	36898	0.095599	0.231246	0	0	11.5663	27.153	ACE
139	alcohol dehydrogenase [NAD(P)+] activity (GO:0018455)	36898	0.095599	0.231246	0	0	11.5663	27.153	ADH1C
140	long-chain fatty acid binding (GO:0036041)	36898	0.095599	0.231246	0	0	11.5663	27.153	FABP2
141	beta-1,3-galactosyltransferase activity (GO:0048531)	36898	0.095599	0.231246	0	0	11.5663	27.153	B3GALT5
142	N-acetylglucosamine 6-O-sulfotransferase activity (GO:0001517)	36898	0.095599	0.231246	0	0	11.5663	27.153	CHST5
143	N-acylsphingosine amidohydrolase activity (GO:0017040)	36898	0.095599	0.231246	0	0	11.5663	27.153	NAAA
144	voltage-gated channel activity (GO:0022832)	36898	0.095599	0.231246	0	0	11.5663	27.153	CACNA1H
145	ceramide 1-phosphate transfer activity (GO:1902388)	36898	0.095599	0.231246	0	0	11.5663	27.153	MTTP
146	P-type potassium transmembrane transporter activity (GO:0008556)	36898	0.095599	0.231246	0	0	11.5663	27.153	ATP1A2
147	peptide transmembrane transporter activity (GO:1904680)	36898	0.095599	0.231246	0	0	11.5663	27.153	SLC15A1
148	galactosidase activity (GO:0015925)	36898	0.095599	0.231246	0	0	11.5663	27.153	GBA3
149	sodium channel activity (GO:0005272)	2/38	0.101848	0.241241	0	0	3.86317	8.82455	SCNN1B;CACNA1H
150	carboxypeptidase activity (GO:0004180)	2/38	0.101848	0.241241	0	0	3.86317	8.82455	CPXM2;NAALADL1
151	Roundabout binding (GO:0048495)	36899	0.108491	0.241241	0	0	9.91348	22.0187	SLIT3
152	sodium channel inhibitor activity (GO:0019871)	36899	0.108491	0.241241	0	0	9.91348	22.0187	NEDD4L
153	aldehyde-lyase activity (GO:0016832)	36899	0.108491	0.241241	0	0	9.91348	22.0187	ALDOB
154	sulfurtransferase activity (GO:0016783)	36899	0.108491	0.241241	0	0	9.91348	22.0187	TST
155	mitogen-activated protein kinase kinase binding (GO:0031434)	36899	0.108491	0.241241	0	0	9.91348	22.0187	ACE
156	calcium-independent phospholipase A2 activity (GO:0047499)	36899	0.108491	0.241241	0	0	9.91348	22.0187	PRDX6
157	cAMP-dependent protein kinase inhibitor activity (GO:0004862)	36899	0.108491	0.241241	0	0	9.91348	22.0187	PKIB
158	ceramide transfer activity (GO:0120017)	36899	0.108491	0.241241	0	0	9.91348	22.0187	MTTP
159	estradiol 17-beta-dehydrogenase activity (GO:0004303)	36899	0.108491	0.241241	0	0	9.91348	22.0187	HSD17B2
160	glucosidase activity (GO:0015926)	36899	0.108491	0.241241	0	0	9.91348	22.0187	GBA3
161	retinal dehydrogenase activity (GO:0001758)	36899	0.108491	0.241241	0	0	9.91348	22.0187	AKR1B10
162	ubiquitin-like protein ligase binding (GO:0044389)	7/282	0.109623	0.242253	0	0	1.77999	3.93504	ABCB1;USP2;CKB;PPARGC1A;PRDX6;CLU;GABARAP
163	metalloendopeptidase activity (GO:0004222)	3/82	0.11211	0.24623	0	0	2.64422	5.78628	ADAMDEC1;MEP1B;MEP1A
164	5S rRNA binding (GO:0008097)	36900	0.1212	0.247941	0	0	8.67386	18.3045	TST
165	interleukin-1 binding (GO:0019966)	36900	0.1212	0.247941	0	0	8.67386	18.3045	IL1R2
166	activin-activated receptor activity (GO:0017002)	36900	0.1212	0.247941	0	0	8.67386	18.3045	ACVRL1
167	acyl-CoA dehydrogenase activity (GO:0003995)	36900	0.1212	0.247941	0	0	8.67386	18.3045	ACADS
168	uridine-diphosphatase activity (GO:0045134)	36900	0.1212	0.247941	0	0	8.67386	18.3045	ENTPD8
169	oxidoreductase activity, acting on paired donors, with incorporation or reduction of molecular oxygen, reduced iron-sulfur protein as one donor, and incorporation of one atom of oxygen (GO:0016713)	36900	0.1212	0.247941	0	0	8.67386	18.3045	CYP4F12
170	oxidoreductase activity, acting on the CH-NH2 group of donors, oxygen as acceptor (GO:0016641)	36900	0.1212	0.247941	0	0	8.67386	18.3045	AOC3
171	dipeptidase activity (GO:0016805)	36900	0.1212	0.247941	0	0	8.67386	18.3045	ACE
172	potassium channel inhibitor activity (GO:0019870)	36900	0.1212	0.247941	0	0	8.67386	18.3045	NEDD4L
173	potassium ion binding (GO:0030955)	36900	0.1212	0.247941	0	0	8.67386	18.3045	ATP1A2
174	protein-glutamine gamma-glutamyltransferase activity (GO:0003810)	36900	0.1212	0.247941	0	0	8.67386	18.3045	F13A1
175	guanosine-diphosphatase activity (GO:0004382)	36900	0.1212	0.247941	0	0	8.67386	18.3045	ENTPD8
176	aldo-keto reductase (NADP) activity (GO:0004033)	36901	0.133729	0.26019	0	0	7.7097	15.5115	AKR1B10
177	ligand-gated sodium channel activity (GO:0015280)	36901	0.133729	0.26019	0	0	7.7097	15.5115	SCNN1B
178	symporter activity (GO:0015293)	36901	0.133729	0.26019	0	0	7.7097	15.5115	SLC4A4
179	lipase inhibitor activity (GO:0055102)	36901	0.133729	0.26019	0	0	7.7097	15.5115	APOC3
180	ATP transmembrane transporter activity (GO:0005347)	36901	0.133729	0.26019	0	0	7.7097	15.5115	SLC25A23
181	monocarboxylate:sodium symporter activity (GO:0140161)	36901	0.133729	0.26019	0	0	7.7097	15.5115	SLC10A2
182	cAMP-dependent protein kinase regulator activity (GO:0008603)	36901	0.133729	0.26019	0	0	7.7097	15.5115	PKIB
183	P-type proton-exporting transporter activity (GO:0008553)	36901	0.133729	0.26019	0	0	7.7097	15.5115	ATP2A3
184	endopeptidase activator activity (GO:0061133)	36901	0.133729	0.26019	0	0	7.7097	15.5115	VSIR
185	copper ion binding (GO:0005507)	2/45	0.134638	0.260543	0	0	3.23313	6.48297	AOC3;APOA4
186	hydrolase activity, acting on carbon-nitrogen (but not peptide) bonds, in linear amidines (GO:0016813)	36902	0.146079	0.268187	0	0	6.93838	13.3467	PADI2
187	sodium:phosphate symporter activity (GO:0005436)	36902	0.146079	0.268187	0	0	6.93838	13.3467	SLC17A4
188	alditol:NADP+ 1-oxidoreductase activity (GO:0004032)	36902	0.146079	0.268187	0	0	6.93838	13.3467	AKR1B10
189	Toll-like receptor binding (GO:0035325)	36902	0.146079	0.268187	0	0	6.93838	13.3467	CD36
190	myosin II binding (GO:0045159)	36902	0.146079	0.268187	0	0	6.93838	13.3467	GSN
191	UDP-galactosyltransferase activity (GO:0035250)	36902	0.146079	0.268187	0	0	6.93838	13.3467	B3GALT5
192	chloride ion binding (GO:0031404)	36902	0.146079	0.268187	0	0	6.93838	13.3467	ACE
193	GABA receptor binding (GO:0050811)	36902	0.146079	0.268187	0	0	6.93838	13.3467	GABARAP
194	protein serine/threonine phosphatase inhibitor activity (GO:0004865)	36902	0.146079	0.268187	0	0	6.93838	13.3467	PPP1R14D
195	purine ribonucleotide transmembrane transporter activity (GO:0005346)	36902	0.146079	0.268187	0	0	6.93838	13.3467	SLC25A23
196	manganese ion binding (GO:0030145)	2/48	0.14933	0.272757	0	0	3.02182	5.74627	TDP2;PCK1
197	phosphatidylinositol bisphosphate binding (GO:1902936)	3/94	0.15058	0.273642	0	0	2.29413	4.3434	SCIN;GSN;VILL
198	amino acid transmembrane transporter activity (GO:0015171)	2/49	0.154298	0.278982	0	0	2.95737	5.52695	SLC6A19;SLC7A9
199	adenine nucleotide transmembrane transporter activity (GO:0000295)	36903	0.158254	0.280471	0	0	6.3073	11.6278	SLC25A23
200	transforming growth factor beta-activated receptor activity (GO:0005024)	36903	0.158254	0.280471	0	0	6.3073	11.6278	ACVRL1
201	calcium-activated potassium channel activity (GO:0015269)	36903	0.158254	0.280471	0	0	6.3073	11.6278	KCNMA1
202	glycerophospholipid flippase activity (GO:0140333)	36903	0.158254	0.280471	0	0	6.3073	11.6278	ABCB1
203	cation channel activity (GO:0005261)	3/98	0.164234	0.288374	0	0	2.19709	3.96896	OTOP2;TRPM6;TRPM4
204	inorganic cation transmembrane transporter activity (GO:0022890)	2/51	0.164325	0.288374	0	0	2.83637	5.12224	TRPM6;TRPM4
205	insulin-like growth factor I binding (GO:0031994)	36904	0.170256	0.290247	0	0	5.7814	10.2357	IGFBP6
206	intramolecular oxidoreductase activity, transposing C=C bonds (GO:0016863)	36904	0.170256	0.290247	0	0	5.7814	10.2357	GSTA1
207	alkali metal ion binding (GO:0031420)	36904	0.170256	0.290247	0	0	5.7814	10.2357	ATP1A2
208	BMP receptor binding (GO:0070700)	36904	0.170256	0.290247	0	0	5.7814	10.2357	BMP3
209	water channel activity (GO:0015250)	36904	0.170256	0.290247	0	0	5.7814	10.2357	AQP8
210	nucleoside-diphosphatase activity (GO:0017110)	36904	0.170256	0.290247	0	0	5.7814	10.2357	ENTPD8
211	deoxyribonuclease activity (GO:0004536)	36905	0.182088	0.307488	0	0	5.3364	9.08931	DNASE1L3
212	endodeoxyribonuclease activity, producing 5'-phosphomonoesters (GO:0016888)	36905	0.182088	0.307488	0	0	5.3364	9.08931	DNASE1L3
213	calcium ion transmembrane transporter activity (GO:0015085)	2/55	0.184698	0.310432	0	0	2.62177	4.42826	ATP2A3;ATP2B4
214	1-phosphatidylinositol binding (GO:0005545)	36906	0.193751	0.318179	0	0	4.95498	8.13201	SCIN
215	insulin-like growth factor binding (GO:0005520)	36906	0.193751	0.318179	0	0	4.95498	8.13201	IGFBP6
216	water transmembrane transporter activity (GO:0005372)	36906	0.193751	0.318179	0	0	4.95498	8.13201	AQP8
217	chloride channel regulator activity (GO:0017081)	36906	0.193751	0.318179	0	0	4.95498	8.13201	SGK1
218	cysteine-type endopeptidase activator activity involved in apoptotic process (GO:0008656)	36906	0.193751	0.318179	0	0	4.95498	8.13201	ATP2A3
219	carboxylic acid transmembrane transporter activity (GO:0046943)	2/57	0.195017	0.318795	0	0	2.52618	4.12946	ABCB1;SLC16A9
220	solute:proton symporter activity (GO:0015295)	36907	0.205249	0.328032	0	0	4.62441	7.3229	SLC15A1
221	arachidonic acid epoxygenase activity (GO:0008392)	36907	0.205249	0.328032	0	0	4.62441	7.3229	CYP4F12
222	transmembrane receptor protein serine/threonine kinase binding (GO:0070696)	36907	0.205249	0.328032	0	0	4.62441	7.3229	BMP3
223	calcium-dependent phospholipase A2 activity (GO:0047498)	36907	0.205249	0.328032	0	0	4.62441	7.3229	PLA2G2A
224	voltage-gated ion channel activity (GO:0005244)	36907	0.205249	0.328032	0	0	4.62441	7.3229	CACNA1H
225	transmembrane receptor protein kinase activity (GO:0019199)	2/60	0.210624	0.335126	0	0	2.39515	3.73088	ACVRL1;EPHA7
226	alcohol dehydrogenase (NADP+) activity (GO:0008106)	36908	0.216583	0.335657	0	0	4.33517	6.63185	AKR1B10
227	anion transmembrane transporter activity (GO:0008509)	36908	0.216583	0.335657	0	0	4.33517	6.63185	ABCG2
228	low-density lipoprotein particle binding (GO:0030169)	36908	0.216583	0.335657	0	0	4.33517	6.63185	CD36
229	transmembrane-ephrin receptor activity (GO:0005005)	36908	0.216583	0.335657	0	0	4.33517	6.63185	EPHA7
230	peptidase activator activity involved in apoptotic process (GO:0016505)	36908	0.216583	0.335657	0	0	4.33517	6.63185	ATP2A3
231	ephrin receptor activity (GO:0005003)	36908	0.216583	0.335657	0	0	4.33517	6.63185	EPHA7
232	transmembrane receptor protein serine/threonine kinase activity (GO:0004675)	36909	0.227756	0.348448	0	0	4.07995	6.0362	ACVRL1
233	neuropeptide receptor binding (GO:0071855)	36909	0.227756	0.348448	0	0	4.07995	6.0362	PYY
234	oxidoreductase activity, acting on single donors with incorporation of molecular oxygen, incorporation of two atoms of oxygen (GO:0016702)	36909	0.227756	0.348448	0	0	4.07995	6.0362	ETHE1
235	ligand-gated calcium channel activity (GO:0099604)	36910	0.238771	0.360675	0	0	3.85309	5.51859	TRPM4
236	ankyrin binding (GO:0030506)	36910	0.238771	0.360675	0	0	3.85309	5.51859	FLNC
237	arachidonic acid monooxygenase activity (GO:0008391)	36910	0.238771	0.360675	0	0	3.85309	5.51859	CYP4F12
238	acylglycerol O-acyltransferase activity (GO:0016411)	36911	0.249629	0.372363	0	0	3.65011	5.06556	MOGAT2
239	zinc ion transmembrane transporter activity (GO:0005385)	36911	0.249629	0.372363	0	0	3.65011	5.06556	SLC30A10
240	oxidoreductase activity, acting on the aldehyde or oxo group of donors, NAD or NADP as acceptor (GO:0016620)	36911	0.249629	0.372363	0	0	3.65011	5.06556	AKR1B10
241	3',5'-cyclic-nucleotide phosphodiesterase activity (GO:0004114)	36912	0.260332	0.380404	0	0	3.46743	4.66646	PDE9A
242	actinin binding (GO:0042805)	36912	0.260332	0.380404	0	0	3.46743	4.66646	SYNPO2
243	sialyltransferase activity (GO:0008373)	36912	0.260332	0.380404	0	0	3.46743	4.66646	ST6GALNAC6
244	steroid dehydrogenase activity, acting on the CH-OH group of donors, NAD or NADP as acceptor (GO:0033764)	36912	0.260332	0.380404	0	0	3.46743	4.66646	HSD17B2
245	pyridoxal phosphate binding (GO:0030170)	36912	0.260332	0.380404	0	0	3.46743	4.66646	PYGM
246	voltage-gated sodium channel activity (GO:0005248)	36913	0.270883	0.389463	0	0	3.30215	4.31282	CACNA1H
247	peptidase activator activity (GO:0016504)	36913	0.270883	0.389463	0	0	3.30215	4.31282	VSIR
248	phospholipid transfer activity (GO:0120014)	36913	0.270883	0.389463	0	0	3.30215	4.31282	MTTP
249	retinoic acid binding (GO:0001972)	36913	0.270883	0.389463	0	0	3.30215	4.31282	UGT2B17
250	semaphorin receptor binding (GO:0030215)	36914	0.281285	0.398023	0	0	3.15189	3.99782	SEMA6D
251	cyclic-nucleotide phosphodiesterase activity (GO:0004112)	36914	0.281285	0.398023	0	0	3.15189	3.99782	PDE9A
252	disordered domain specific binding (GO:0097718)	36914	0.281285	0.398023	0	0	3.15189	3.99782	HSPA2
253	pyrophosphate hydrolysis-driven proton transmembrane transporter activity (GO:0009678)	36914	0.281285	0.398023	0	0	3.15189	3.99782	ATP2A3
254	lipoprotein particle binding (GO:0071813)	36915	0.291538	0.409297	0	0	3.0147	3.71587	CD36
255	methyl-CpG binding (GO:0008327)	36915	0.291538	0.409297	0	0	3.0147	3.71587	HOXB13
256	phosphatase activity (GO:0016791)	2/79	0.310793	0.434071	0	0	1.8024	2.10633	ATP1A2;ALPI
257	neuropeptide hormone activity (GO:0005184)	36917	0.31161	0.434071	0	0	2.77324	3.23361	PYY
258	ligand-gated cation channel activity (GO:0099094)	2/80	0.316041	0.438537	0	0	1.7792	2.04943	SCNN1B;TRPM4
259	glutathione transferase activity (GO:0004364)	36918	0.321432	0.444296	0	0	2.66644	3.02633	GSTA1
260	protein serine/threonine/tyrosine kinase activity (GO:0004712)	36919	0.331115	0.45592	0	0	2.56755	2.83789	SGK1
261	purine ribonucleoside triphosphate binding (GO:0035639)	8/460	0.334026	0.458166	0	0	1.23082	1.34964	ACVRL1;RASL12;ABCB1;PDK4;RHOU;ATP1A2;HSPA2;PCK1
262	kinase binding (GO:0019900)	8/461	0.336156	0.458482	0	0	1.22804	1.33879	ACVRL1;GHR;MYOM1;CEACAM1;GSN;FAM83E;FLNA;ANK2
263	ion channel activity (GO:0005216)	2/84	0.336935	0.458482	0	0	1.69206	1.84074	TRPM6;TRPM4
264	metallocarboxypeptidase activity (GO:0004181)	36920	0.34066	0.458482	0	0	2.47573	2.66604	CPXM2
265	mitogen-activated protein kinase binding (GO:0051019)	36920	0.34066	0.458482	0	0	2.47573	2.66604	ACE
266	protein phosphatase inhibitor activity (GO:0004864)	36920	0.34066	0.458482	0	0	2.47573	2.66604	PPP1R14D
267	magnesium ion binding (GO:0000287)	3/146	0.345317	0.46301	0	0	1.45603	1.54819	TDP2;ALPI;PCK1
268	transition metal ion transmembrane transporter activity (GO:0046915)	36921	0.350069	0.464166	0	0	2.39024	2.50885	SLC30A10
269	WW domain binding (GO:0050699)	36921	0.350069	0.464166	0	0	2.39024	2.50885	SCNN1B
270	protein serine/threonine kinase inhibitor activity (GO:0030291)	36921	0.350069	0.464166	0	0	2.39024	2.50885	PKIB
271	cytokine receptor activity (GO:0004896)	2/88	0.357635	0.471228	0	0	1.61303	1.65859	GHR;IL1R2
272	monocarboxylic acid binding (GO:0033293)	36922	0.359344	0.471228	0	0	2.31045	2.36468	UGT2B17
273	glucuronosyltransferase activity (GO:0015020)	36922	0.359344	0.471228	0	0	2.31045	2.36468	UGT2B17
274	ATP binding (GO:0005524)	5/278	0.363507	0.474947	0	0	1.27172	1.28692	ACVRL1;ABCB1;PDK4;ATP1A2;HSPA2
275	beta-tubulin binding (GO:0048487)	1/32	0.368488	0.479704	0	0	2.2358	2.23211	GABARAP
276	heme binding (GO:0020037)	2/91	0.373007	0.483828	0	0	1.55842	1.53685	HBB;FLVCR2
277	retinoid binding (GO:0005501)	1/34	0.386387	0.499373	0	0	2.10009	1.99701	UGT2B17
278	estrogen receptor binding (GO:0030331)	1/35	0.395145	0.508856	0	0	2.03821	1.89248	PADI2
279	single-stranded DNA binding (GO:0003697)	2/97	0.403286	0.516261	0	0	1.45955	1.32543	TDP2;JCHAIN
280	oxidoreductase activity, acting on paired donors, with incorporation or reduction of molecular oxygen, NAD(P)H as one donor, and incorporation of one atom of oxygen (GO:0016709)	1/36	0.40378	0.516261	0	0	1.97988	1.79552	CYP4F12
281	ion channel inhibitor activity (GO:0008200)	1/37	0.412291	0.521556	0	0	1.92478	1.70541	NEDD4L
282	calcium channel regulator activity (GO:0005246)	1/37	0.412291	0.521556	0	0	1.92478	1.70541	SGK1
283	voltage-gated calcium channel activity (GO:0005245)	1/37	0.412291	0.521556	0	0	1.92478	1.70541	CACNA1H
284	signaling receptor complex adaptor activity (GO:0030159)	1/39	0.428953	0.540722	0	0	1.8233	1.54325	SORBS1
285	tau protein binding (GO:0048156)	1/40	0.437106	0.547146	0	0	1.77645	1.47016	CLU
286	proton transmembrane transporter activity (GO:0015078)	1/40	0.437106	0.547146	0	0	1.77645	1.47016	OTOP2
287	adenyl ribonucleotide binding (GO:0032559)	5/306	0.44224	0.551645	0	0	1.15176	0.93972	ACVRL1;ABCB1;PDK4;ATP1A2;HSPA2
288	carboxylic acid binding (GO:0031406)	1/41	0.445143	0.553338	0	0	1.73195	1.40177	PCK1
289	rRNA binding (GO:0019843)	1/42	0.453066	0.561238	0	0	1.68963	1.33771	TST
290	ATP hydrolysis activity (GO:0140603)	1/45	0.476165	0.587817	0	0	1.57418	1.16803	CLU
291	channel activity (GO:0015267)	1/46	0.483646	0.592964	0	0	1.53912	1.11802	AQP8
292	endopeptidase regulator activity (GO:0061135)	1/46	0.483646	0.592964	0	0	1.53912	1.11802	VSIR
293	cadherin binding (GO:0045296)	5/322	0.486281	0.594159	0	0	1.09272	0.787819	AHNAK;CALD1;FLNA;PTPRH;PRDX6
294	protease binding (GO:0002020)	2/118	0.50314	0.612666	0	0	1.19404	0.820173	ALPI;CD177
295	GTP binding (GO:0005525)	3/189	0.506738	0.614956	0	0	1.11696	0.75927	RASL12;RHOU;PCK1
296	nuclear receptor binding (GO:0016922)	2/120	0.512081	0.617788	0	0	1.17368	0.785513	PADI2;PPARGC1A
297	methyltransferase activity (GO:0008168)	1/50	0.512522	0.617788	0	0	1.41319	0.944594	METTL7A
298	protein phosphatase binding (GO:0019903)	2/123	0.525295	0.631059	0	0	1.14441	0.736765	CEACAM1;ATP2B4
299	L-amino acid transmembrane transporter activity (GO:0015179)	1/53	0.533118	0.636188	0	0	1.33146	0.837505	SLC7A9
300	nuclear receptor coactivator activity (GO:0030374)	1/53	0.533118	0.636188	0	0	1.33146	0.837505	PPARGC1A
301	iron ion binding (GO:0005506)	1/54	0.539789	0.639882	0	0	1.30627	0.805417	ETHE1
302	pyrophosphatase activity (GO:0016462)	1/54	0.539789	0.639882	0	0	1.30627	0.805417	ENTPD8
303	flavin adenine dinucleotide binding (GO:0050660)	1/55	0.546365	0.64554	0	0	1.28202	0.774939	LDHD
304	secondary active transmembrane transporter activity (GO:0015291)	1/56	0.552847	0.65105	0	0	1.25864	0.745965	SLC4A4
305	hydrolase activity, acting on carbon-nitrogen (but not peptide) bonds, in linear amides (GO:0016811)	1/57	0.559237	0.656415	0	0	1.2361	0.718402	NAAA
306	oxidoreduction-driven active transmembrane transporter activity (GO:0015453)	1/58	0.565535	0.661639	0	0	1.21436	0.692162	CYBRD1
307	transmembrane receptor protein tyrosine kinase activity (GO:0004714)	1/60	0.577865	0.671674	0	0	1.17307	0.64333	EPHA7
308	nuclease activity (GO:0004518)	1/60	0.577865	0.671674	0	0	1.17307	0.64333	DNASE1L3
309	guanyl ribonucleotide binding (GO:0032561)	3/214	0.590703	0.684374	0	0	0.983362	0.517684	RASL12;RHOU;PCK1
310	PDZ domain binding (GO:0030165)	1/63	0.595709	0.687948	0	0	1.11614	0.578164	ATP2B4
311	GDP binding (GO:0019003)	1/67	0.618337	0.711784	0	0	1.04828	0.503932	RASL12
312	protein tyrosine kinase binding (GO:1990782)	1/72	0.644855	0.73993	0	0	0.974211	0.427415	CEACAM1
313	protein tyrosine phosphatase activity (GO:0004725)	1/74	0.654941	0.749102	0	0	0.947424	0.400959	PTPRH
314	acyltransferase activity, transferring groups other than amino-acyl groups (GO:0016747)	1/76	0.664741	0.75789	0	0	0.922066	0.376532	MOGAT2
315	voltage-gated potassium channel activity (GO:0005249)	1/82	0.692509	0.784551	0	0	0.853504	0.313606	KCNMA1
316	G protein-coupled peptide receptor activity (GO:0008528)	1/82	0.692509	0.784551	0	0	0.853504	0.313606	VIPR1
317	calcium channel activity (GO:0005262)	1/84	0.701246	0.791943	0	0	0.832853	0.295577	TRPM4
318	cytokine activity (GO:0005125)	2/173	0.709023	0.798208	0	0	0.80772	0.277748	BMP3;FAM3D
319	potassium channel activity (GO:0005267)	1/91	0.729922	0.817424	0	0	0.767801	0.241718	KCNMA1
320	protein kinase binding (GO:0019901)	6/506	0.730658	0.817424	0	0	0.826452	0.259348	ACVRL1;GHR;CEACAM1;ACE;FAM83E;ANK2
321	phosphatidylinositol binding (GO:0035091)	1/92	0.733788	0.818368	0	0	0.759325	0.235038	SCIN
322	voltage-gated cation channel activity (GO:0022843)	1/97	0.752307	0.835741	0	0	0.719594	0.204804	KCNMA1
323	cysteine-type peptidase activity (GO:0008234)	1/98	0.755854	0.835741	0	0	0.712139	0.199333	USP2
324	RNA polymerase II-specific DNA-binding transcription factor binding (GO:0061629)	2/190	0.756369	0.835741	0	0	0.734043	0.204964	KLF4;PPARGC1A
325	nucleoside-triphosphatase activity (GO:0017111)	3/278	0.76034	0.837544	0	0	0.752031	0.206048	RASL12;RHOU;CLU
326	cysteine-type endopeptidase activity (GO:0004197)	1/105	0.779304	0.8558	0	0	0.663969	0.165564	USP2
327	thiol-dependent deubiquitinase (GO:0004843)	1/106	0.782465	0.856644	0	0	0.657612	0.161316	USP2
328	protein tyrosine kinase activity (GO:0004713)	1/108	0.788654	0.860787	0	0	0.645255	0.153202	EPHA7
329	DNA-binding transcription factor binding (GO:0140297)	2/208	0.79912	0.865707	0	0	0.669285	0.150083	KLF4;FRMD1
330	kinase activity (GO:0016301)	1/112	0.800509	0.865707	0	0	0.621875	0.138372	CKB
331	deubiquitinase activity (GO:0101005)	1/112	0.800509	0.865707	0	0	0.621875	0.138372	USP2
332	omega peptidase activity (GO:0008242)	1/113	0.803367	0.865707	0	0	0.616291	0.134933	USP2
333	phosphatase binding (GO:0019902)	1/114	0.806185	0.865707	0	0	0.610806	0.131593	CEACAM1
334	transcription regulatory region nucleic acid binding (GO:0001067)	2/212	0.807671	0.865707	0	0	0.656402	0.140208	CREB3L3;KLF4
335	GTPase activity (GO:0003924)	2/216	0.815898	0.871915	0	0	0.644001	0.131033	RASL12;RHOU
336	DNA-binding transcription activator activity, RNA polymerase II-specific (GO:0001228)	3/333	0.856342	0.912412	0	0	0.624919	0.096916	SPIB;CREB3L3;KLF4
337	protein serine/threonine kinase activity (GO:0004674)	3/344	0.870923	0.925194	0	0	0.604418	0.0835314	ACVRL1;SGK1;MYLK
338	DNA-binding transcription repressor activity, RNA polymerase II-specific (GO:0001227)	2/256	0.88235	0.932606	0	0	0.541471	0.067774	HOXB13;FOXP2
339	guanyl-nucleotide exchange factor activity (GO:0005085)	1/149	0.88311	0.932606	0	0	0.465526	0.0578675	DENND2A
340	small GTPase binding (GO:0031267)	1/175	0.91976	0.968454	0	0	0.395439	0.0330753	FLNA
341	tubulin binding (GO:0015631)	2/307	0.93506	0.981676	0	0	0.449748	0.0301979	CCDC69;GABARAP
342	GTPase binding (GO:0051020)	1/201	0.944946	0.989155	0	0	0.343574	0.0194556	FLNA
343	microtubule binding (GO:0008017)	1/232	0.964889	0.999987	0	0	0.296994	0.0106151	CCDC69
344	sequence-specific DNA binding (GO:0043565)	5/707	0.974799	0.999987	0	0	0.483644	0.0123443	SPIB;HOXB13;KLF4;PPARGC1A;FOXP2
345	DNA binding (GO:0003677)	6/811	0.97611	0.999987	0	0	0.505176	0.0122154	TDP2;HOXB13;PPARGC1A;DNASE1L3;FOXP2;JCHAIN
346	ubiquitin protein ligase activity (GO:0061630)	1/263	0.977623	0.999987	0	0	0.261437	0.0059165	NEDD4L
347	mRNA binding (GO:0003729)	1/263	0.977623	0.999987	0	0	0.261437	0.0059165	RBM47
348	ubiquitin-like protein ligase activity (GO:0061659)	1/270	0.97979	0.999987	0	0	0.254542	0.00519707	NEDD4L
349	G protein-coupled receptor activity (GO:0004930)	1/283	0.983273	0.999987	0	0	0.242646	0.00409299	VIPR1
350	sequence-specific double-stranded DNA binding (GO:1990837)	4/712	0.991884	0.999987	0	0	0.38215	0.00311413	SPIB;CREB3L3;HOXB13;KLF4
351	GTPase activator activity (GO:0005096)	1/336	0.992275	0.999987	0	0	0.2037	0.00157972	DENND2A
352	double-stranded DNA binding (GO:0003690)	3/651	0.995666	0.999987	0	0	0.313025	0.00135947	SPIB;HOXB13;KLF4
353	ubiquitin-protein transferase activity (GO:0004842)	1/392	0.996592	0.999987	0	0	0.174021	0.000594121	NEDD4L
354	transcription cis-regulatory region binding (GO:0000976)	2/549	0.996893	0.999987	0	0	0.247647	0.000770601	CREB3L3;KLF4
355	RNA polymerase II cis-regulatory region sequence-specific DNA binding (GO:0000978)	5/1149	0.999786	0.999987	0	0	0.289882	6.19447e-05	SPIB;CREB3L3;HOXB13;KLF4;FOXP2
356	cis-regulatory region sequence-specific DNA binding (GO:0000987)	5/1149	0.999786	0.999987	0	0	0.289882	6.19447e-05	SPIB;CREB3L3;HOXB13;KLF4;FOXP2
357	RNA polymerase II transcription regulatory region sequence-specific DNA binding (GO:0000977)	5/1359	0.999979	0.999987	0	0	0.242153	5.00079e-06	SPIB;CREB3L3;HOXB13;KLF4;FOXP2
358	RNA binding (GO:0003723)	5/1406	0.999987	0.999987	0	0	0.23343	3.11948e-06	RBM47;AHNAK;FLNA;PPARGC1A;TNS1

## Sheet: Table S4 (Cellular component)
Supplementary Table S4. GO terms identified in enrichment analysis for downregulated genes (Cellular component)
	Term	Overlap	P.value	Adjusted.P.value	Old.P.value	Old.Adjusted.P.value	Odds.Ratio	Combined.Score	Genes
1	brush border membrane (GO:0031526)	8/37	4.15785e-08	6.52783e-06	0	0	19.6051	333.203	SLC6A19;SLC7A9;CA4;ITLN1;CYBRD1;CDHR5;CD36;ABCG2
2	actin cytoskeleton (GO:0015629)	17/316	3.19254e-06	0.000250614	0	0	4.1191	52.126	CLIC5;GSN;AHNAK;SYNPO2;TPM2;DENND2A;TPM1;LMOD1;MYLK;CLDN5;SCIN;CALD1;MYO1A;CFL2;FLNA;VILL;SYNPO
3	cell projection membrane (GO:0031253)	9/92	6.59968e-06	0.000269041	0	0	7.71294	92.0037	SLC6A19;SLC7A9;CA4;ITLN1;CYBRD1;CDHR5;DMD;CD36;ABCG2
4	chylomicron (GO:0042627)	36991	7.92448e-06	0.000269041	0	0	46.7592	549.213	APOA1;APOC3;APOA4;APOB
5	sarcolemma (GO:0042383)	7/52	8.56819e-06	0.000269041	0	0	11.0064	128.417	SYNM;DES;AHNAK;ANK2;DMD;FLNC;PDE9A
6	collagen-containing extracellular matrix (GO:0062023)	17/380	3.50286e-05	0.000843303	0	0	3.38169	34.6939	ITIH5;C1QA;ADAMDEC1;TPSB2;F13A1;DPT;APOA1;APOC3;APOA4;CLU;LGALS4;CLEC3B;MUC2;HMCN2;NCAM1;ZG16;TPSAB1
7	integral component of plasma membrane (GO:0005887)	40/1454	4.6829e-05	0.000843303	0	0	2.1131	21.0655	ACVRL1;PIGR;VIPR1;ENPEP;SLC26A2;AQP8;ATP1A2;PTPRH;SLC4A4;TRHDE;CACNA1H;GHR;C7;VSIG2;TSPAN7;MUC12;CLCA1;CD36;SLC16A9;TRPM6;TSPAN1;CLCA4;TRPM4;SLC17A4;SLC6A19;EPHA7;SLC15A1;SCARA5;SLC10A2;SEMA6D;ATP2B4;CEACAM1;MEP1B;FXYD3;SLC7A9;MEP1A;SCNN1B;KCNMA1;CDHR5;SLC26A3
8	triglyceride-rich plasma lipoprotein particle (GO:0034385)	36996	4.86887e-05	0.000843303	0	0	25.4985	253.202	APOA1;APOC3;APOA4;APOB
9	very-low-density lipoprotein particle (GO:0034361)	36996	4.86887e-05	0.000843303	0	0	25.4985	253.202	APOA1;APOC3;APOA4;APOB
10	cytoskeleton (GO:0005856)	22/600	5.37136e-05	0.000843303	0	0	2.76957	27.23	CLIC5;SYNM;GSN;AHNAK;SYNPO2;TPM2;DENND2A;TPM1;LMOD1;LDB3;CLU;MYLK;CNN1;SCIN;DES;CALD1;MYO1A;CFL2;EPB41L3;FLNA;VILL;SYNPO
11	high-density lipoprotein particle (GO:0034364)	37000	0.000132175	0.0018865	0	0	18.6951	166.973	APOA1;APOC3;APOA4;CLU
12	spherical high-density lipoprotein particle (GO:0034366)	36958	0.000152068	0.00197306	0	0	41.9362	368.668	APOA1;APOC3;CLU
13	spanning component of membrane (GO:0089717)	37001	0.000163375	0.00197306	0	0	17.5258	152.816	SLC15A1;CDHR5;SLC4A4;TRPM4
14	spanning component of plasma membrane (GO:0044214)	36963	0.000736619	0.00826066	0	0	20.9628	151.214	CDHR5;SLC4A4;TRPM4
15	external side of apical plasma membrane (GO:0098591)	36927	0.00196689	0.0205868	0	0	46.4358	289.355	ABCB1;ABCG2
16	membrane raft (GO:0045121)	8/163	0.00239044	0.0234562	0	0	3.64458	21.9997	AHNAK;ITLN1;ATP2B4;DMD;CD36;SORBS1;CD177;ABCG2
17	endocytic vesicle lumen (GO:0071682)	36971	0.00314871	0.0290793	0	0	11.6413	67.0625	APOA1;HBB;APOB
18	cell-substrate junction (GO:0030055)	13/394	0.00447904	0.0390672	0	0	2.42533	13.117	GSN;AHNAK;FBLIM1;SYNPO2;FHL1;SORBS1;AKAP12;CNN1;FLNA;DMD;FLNC;LIMS2;TNS1
19	intracellular organelle lumen (GO:0070013)	22/848	0.00514864	0.0409882	0	0	1.91292	10.0792	GSN;MTTP;DEFA5;HBB;APOA1;GCG;APOA4;PCSK5;CHRDL1;ACSF2;MUC2;TST;ETHE1;PDK4;MUC12;MZB1;ZG16;METTL7A;HMGCS2;APOB;ACADS;CES2
20	sodium channel complex (GO:0034706)	36975	0.00522142	0.0409882	0	0	9.52273	50.0418	SCNN1B;CACNA1H;TRPM4
21	secretory granule lumen (GO:0034774)	11/316	0.00586709	0.0438635	0	0	2.55486	13.1279	PLAC8;CLEC3B;GSN;SELENOP;DEFA5;PADI2;F13A1;APOA1;GCG;PRDX6;CLU
22	plasma membrane raft (GO:0044853)	5/82	0.00634043	0.0452476	0	0	4.55427	23.0483	KCNMA1;ATP2B4;CD36;ADTRP;CD177
23	vacuolar lumen (GO:0005775)	7/161	0.00841835	0.0574644	0	0	3.19833	15.2795	PLAC8;TCN2;SMPD1;NAAA;PADI2;APOB;PRDX6
24	focal adhesion (GO:0005925)	12/387	0.00990531	0.0647972	0	0	2.26696	10.4613	AKAP12;CNN1;GSN;AHNAK;FBLIM1;SYNPO2;FHL1;FLNA;FLNC;SORBS1;LIMS2;TNS1
25	caveola (GO:0005901)	4/60	0.0105389	0.0661841	0	0	4.9972	22.7507	KCNMA1;ATP2B4;CD36;ADTRP
26	Golgi lumen (GO:0005796)	5/100	0.014249	0.0860422	0	0	3.68797	15.6778	MUC2;DEFA5;MUC12;ZG16;PCSK5
27	cell-cell junction (GO:0005911)	9/271	0.0160665	0.092219	0	0	2.42113	10.0017	CLDN5;CEACAM1;PDLIM3;AHNAK;EPB41L3;FLNA;LDB3;SORBS1;LIMS2
28	platelet dense granule lumen (GO:0031089)	36936	0.0164467	0.092219	0	0	11.6037	47.6635	CLEC3B;SELENOP
29	basolateral plasma membrane (GO:0016323)	6/151	0.0213069	0.110585	0	0	2.90248	11.1709	MYO1A;MTTP;CA4;ANK2;SLC51B;SLC4A4
30	endoplasmic reticulum lumen (GO:0005788)	9/285	0.0214908	0.110585	0	0	2.29667	8.81951	MTTP;MZB1;CASQ2;APOA1;GCG;APOA4;APOB;CHRDL1;CES2
31	cortical actin cytoskeleton (GO:0030864)	3/42	0.0218353	0.110585	0	0	5.36716	20.5252	CLDN5;GSN;MYO1A
32	cell-cell contact zone (GO:0044291)	3/47	0.0292901	0.143705	0	0	4.75604	16.7912	DES;AHNAK;ANK2
33	actin-based cell projection (GO:0098858)	4/83	0.0308773	0.146901	0	0	3.53818	12.3048	AOC3;MYO1A;DMD;ACTG2
34	lysosomal lumen (GO:0043202)	4/86	0.0345374	0.159482	0	0	3.40821	11.4711	TCN2;SMPD1;NAAA;APOB
35	platelet dense granule (GO:0042827)	36943	0.035559	0.159507	0	0	7.32602	24.4437	CLEC3B;SELENOP
36	microvillus (GO:0005902)	3/57	0.0476995	0.208023	0	0	3.87333	11.7859	AOC3;MYO1A;CDHR5
37	cortical cytoskeleton (GO:0030863)	3/58	0.04979	0.211271	0	0	3.80271	11.4079	CLDN5;GSN;MYO1A
38	myofibril (GO:0030016)	36949	0.0562297	0.232317	0	0	5.56608	16.0209	DES;LMOD1
39	sarcoplasmic reticulum membrane (GO:0033017)	36950	0.0600007	0.241541	0	0	5.35173	15.0565	ATP2A3;CASQ2
40	meiotic spindle (GO:0072687)	36896	0.0692546	0.241621	0	0	17.3512	46.3272	HSPA2
41	apicolateral plasma membrane (GO:0016327)	36896	0.0692546	0.241621	0	0	17.3512	46.3272	CLDN5
42	bleb (GO:0032059)	36896	0.0692546	0.241621	0	0	17.3512	46.3272	TPM1
43	cardiac myofibril (GO:0097512)	36896	0.0692546	0.241621	0	0	17.3512	46.3272	DES
44	neurofibrillary tangle (GO:0097418)	36896	0.0692546	0.241621	0	0	17.3512	46.3272	CLU
45	chloride channel complex (GO:0034707)	36896	0.0692546	0.241621	0	0	17.3512	46.3272	BEST2
46	intercalated disc (GO:0014704)	36953	0.0718065	0.245079	0	0	4.79737	12.6352	DES;ANK2
47	lysosome (GO:0005764)	11/477	0.0807697	0.246026	0	0	1.6583	4.17255	ENPEP;ACE;TCN2;AHNAK;ANPEP;SMPD1;NAAA;CYBRD1;APOB;ITM2C;SLC17A4
48	cytoplasmic vesicle lumen (GO:0060205)	4/115	0.0822853	0.246026	0	0	2.51406	6.27902	GSN;DEFA5;APOA1;GCG
49	membrane attack complex (GO:0005579)	36897	0.082521	0.246026	0	0	13.8803	34.6272	C7
50	myosin filament (GO:0032982)	36897	0.082521	0.246026	0	0	13.8803	34.6272	ACTG2
51	zonula adherens (GO:0005915)	36897	0.082521	0.246026	0	0	13.8803	34.6272	SORBS1
52	actin filament (GO:0005884)	3/72	0.0834837	0.246026	0	0	3.02899	7.52129	TPM2;TPM1;LMOD1
53	tertiary granule (GO:0070820)	5/164	0.0858728	0.246026	0	0	2.19632	5.39171	MGAM;CEACAM1;HBB;METTL7A;CD177
54	cation channel complex (GO:0034703)	3/73	0.0861875	0.246026	0	0	2.98556	7.3183	SCNN1B;CASQ2;TRPM4
55	tertiary granule membrane (GO:0070821)	3/73	0.0861875	0.246026	0	0	2.98556	7.3183	CEACAM1;MGAM;CD177
56	low-density lipoprotein particle (GO:0034362)	36898	0.095599	0.265356	0	0	11.5663	27.153	APOB
57	lipid droplet (GO:0005811)	3/77	0.0973651	0.265356	0	0	2.82361	6.57699	HSD11B2;PLIN4;METTL7A
58	secretory granule membrane (GO:0030667)	7/274	0.0980296	0.265356	0	0	1.83407	4.25961	PIGR;CEACAM1;MGAM;ANPEP;CA4;CD36;CD177
59	adherens junction (GO:0005912)	4/132	0.120067	0.311942	0	0	2.17827	4.61729	CEACAM1;PDLIM3;LDB3;SORBS1
60	platelet dense tubular network membrane (GO:0031095)	36900	0.1212	0.311942	0	0	8.67386	18.3045	ATP2A3
61	junctional sarcoplasmic reticulum membrane (GO:0014701)	36900	0.1212	0.311942	0	0	8.67386	18.3045	CASQ2
62	apical dendrite (GO:0097440)	36901	0.133729	0.315329	0	0	7.7097	15.5115	CLU
63	CatSper complex (GO:0036128)	36901	0.133729	0.315329	0	0	7.7097	15.5115	HSPA2
64	sodium:potassium-exchanging ATPase complex (GO:0005890)	36901	0.133729	0.315329	0	0	7.7097	15.5115	ATP1A2
65	sarcoplasmic reticulum (GO:0016529)	2/45	0.134638	0.315329	0	0	3.23313	6.48297	ATP2A3;CASQ2
66	bounding membrane of organelle (GO:0098588)	15/767	0.135001	0.315329	0	0	1.40093	2.80533	ATP2A3;B3GALT5;CREB3L3;B3GNT7;ANPEP;CA4;CASQ2;GCNT3;NCAM1;CD36;APOB;B4GALNT2;CHST5;CD177;ST6GALNAC6
67	azurophil granule lumen (GO:0035578)	3/90	0.137315	0.315329	0	0	2.4001	4.76534	PLAC8;PADI2;PRDX6
68	platelet alpha granule (GO:0031091)	3/90	0.137315	0.315329	0	0	2.4001	4.76534	F13A1;CD36;CLU
69	anchored component of plasma membrane (GO:0046658)	2/46	0.139499	0.315329	0	0	3.15949	6.22325	CA4;CD177
70	specific granule membrane (GO:0035579)	3/91	0.140592	0.315329	0	0	2.3727	4.65498	CEACAM1;CD36;CD177
71	microvillus membrane (GO:0031528)	36902	0.146079	0.318534	0	0	6.93838	13.3467	CDHR5
72	platelet dense tubular network (GO:0031094)	36902	0.146079	0.318534	0	0	6.93838	13.3467	ATP2A3
73	filopodium membrane (GO:0031527)	36903	0.158254	0.340355	0	0	6.3073	11.6278	DMD
74	apical junction complex (GO:0043296)	3/98	0.164234	0.348443	0	0	2.19709	3.96896	CLDN5;CLDN8;SORBS1
75	podosome (GO:0002102)	36904	0.170256	0.356403	0	0	5.7814	10.2357	GSN
76	early endosome (GO:0005769)	6/266	0.180542	0.368277	0	0	1.60918	2.75458	AOC3;APOA1;APOC3;APOA4;SLC30A10;APOB
77	azurophil granule (GO:0042582)	4/155	0.18062	0.368277	0	0	1.84431	3.15628	PLAC8;PIGR;PADI2;PRDX6
78	tertiary granule lumen (GO:1904724)	2/55	0.184698	0.371765	0	0	2.62177	4.42826	HBB;METTL7A
79	extracellular membrane-bounded organelle (GO:0065010)	2/56	0.189848	0.377293	0	0	2.57309	4.27527	APOA1;ATP1A2
80	muscle myosin complex (GO:0005859)	36906	0.193751	0.380237	0	0	4.95498	8.13201	MYL9
81	filopodium (GO:0030175)	2/58	0.200204	0.383915	0	0	2.48094	3.9904	DMD;ACTG2
82	lytic vacuole (GO:0000323)	5/219	0.203445	0.383915	0	0	1.62725	2.59117	ACE;SMPD1;NAAA;ITM2C;SLC17A4
83	cation-transporting ATPase complex (GO:0090533)	36907	0.205249	0.383915	0	0	4.62441	7.3229	ATP1A2
84	extracellular vesicle (GO:1903561)	2/59	0.205407	0.383915	0	0	2.43729	3.85766	APOA1;ATP1A2
85	intrinsic component of Golgi membrane (GO:0031228)	2/60	0.210624	0.389035	0	0	2.39515	3.73088	PCSK5;CHST5
86	platelet alpha granule membrane (GO:0031092)	36908	0.216583	0.390846	0	0	4.33517	6.63185	CD36
87	voltage-gated sodium channel complex (GO:0001518)	36908	0.216583	0.390846	0	0	4.33517	6.63185	CACNA1H
88	vesicle (GO:0031982)	5/226	0.221224	0.394683	0	0	1.57515	2.37624	AHNAK;MYO1A;APOA1;ATP1A2;TSPAN1
89	smooth endoplasmic reticulum (GO:0005790)	36910	0.238771	0.416522	0	0	3.85309	5.51859	APOB
90	supramolecular fiber (GO:0099512)	36910	0.238771	0.416522	0	0	3.85309	5.51859	ACTG2
91	platelet alpha granule lumen (GO:0031093)	2/67	0.247436	0.425997	0	0	2.13645	2.98377	F13A1;CLU
92	anchored component of external side of plasma membrane (GO:0031362)	36911	0.249629	0.425997	0	0	3.65011	5.06556	CA4
93	autophagosome membrane (GO:0000421)	36913	0.270883	0.457298	0	0	3.30215	4.31282	GABARAP
94	endocytic vesicle (GO:0030139)	4/189	0.283588	0.473652	0	0	1.50274	1.8938	HBB;APOA1;CD36;APOB
95	intrinsic component of external side of plasma membrane (GO:0031233)	36915	0.291538	0.481805	0	0	3.0147	3.71587	CA4
96	endolysosome (GO:0036019)	36916	0.301646	0.493317	0	0	2.88894	3.4624	SMPD1
97	bicellular tight junction (GO:0005923)	2/78	0.305536	0.494528	0	0	1.8262	2.16531	CLDN5;CLDN8
98	endosome lumen (GO:0031904)	36917	0.31161	0.499212	0	0	2.77324	3.23361	APOB
99	intermediate filament cytoskeleton (GO:0045111)	2/84	0.336935	0.531826	0	0	1.69206	1.84074	SYNM;DES
100	rough endoplasmic reticulum (GO:0005791)	36920	0.34066	0.531826	0	0	2.47573	2.66604	CA4
101	tight junction (GO:0070160)	2/85	0.34213	0.531826	0	0	1.67159	1.79289	CLDN5;CLDN8
102	voltage-gated calcium channel complex (GO:0005891)	36922	0.359344	0.548301	0	0	2.31045	2.36468	HSPA2
103	Golgi membrane (GO:0000139)	8/472	0.359714	0.548301	0	0	1.19824	1.22514	CREB3L3;B3GNT7;GCNT3;NCAM1;B3GALT5;B4GALNT2;CHST5;ST6GALNAC6
104	mitochondrial matrix (GO:0005759)	6/348	0.376699	0.568671	0	0	1.2182	1.18934	TST;ETHE1;PDK4;HMGCS2;ACADS;ACSF2
105	aggresome (GO:0016235)	1/35	0.395145	0.585263	0	0	2.03821	1.89248	TDP2
106	ion channel complex (GO:0034702)	1/35	0.395145	0.585263	0	0	2.03821	1.89248	BEST2
107	specific granule (GO:0042581)	3/160	0.399467	0.586134	0	0	1.32525	1.21608	CEACAM1;CD36;CD177
108	calcium channel complex (GO:0034704)	1/45	0.476165	0.685852	0	0	1.57418	1.16803	CASQ2
109	vacuolar membrane (GO:0005774)	1/45	0.476165	0.685852	0	0	1.57418	1.16803	GABARAP
110	ficolin-1-rich granule (GO:0101002)	3/184	0.4889	0.69229	0	0	1.14811	0.821587	MGAM;GSN;HBB
111	polymeric cytoskeletal fiber (GO:0099513)	4/256	0.496786	0.69229	0	0	1.09942	0.769148	SYNM;TPM2;TPM1;LMOD1
112	microbody lumen (GO:0031907)	1/49	0.505458	0.69229	0	0	1.44271	0.984346	FABP1
113	peroxisomal matrix (GO:0005782)	1/49	0.505458	0.69229	0	0	1.44271	0.984346	FABP1
114	lysosomal membrane (GO:0005765)	5/330	0.507851	0.69229	0	0	1.06538	0.72187	PIGR;ENPEP;AHNAK;ANPEP;CYBRD1
115	intermediate filament (GO:0005882)	1/50	0.512522	0.69229	0	0	1.41319	0.944594	SYNM
116	ficolin-1-rich granule lumen (GO:1904813)	2/123	0.525295	0.69229	0	0	1.14441	0.736765	GSN;HBB
117	microbody membrane (GO:0031903)	1/52	0.526351	0.69229	0	0	1.35764	0.871313	PEX26
118	sperm flagellum (GO:0036126)	1/52	0.526351	0.69229	0	0	1.35764	0.871313	ATP2B4
119	lytic vacuole membrane (GO:0098852)	4/267	0.52976	0.69229	0	0	1.05284	0.668901	ENPEP;AHNAK;ANPEP;CYBRD1
120	peroxisomal membrane (GO:0005778)	1/53	0.533118	0.69229	0	0	1.33146	0.837505	PEX26
121	mitochondrial outer membrane (GO:0005741)	2/126	0.538266	0.69229	0	0	1.11655	0.691595	MAOA;ACACB
122	cytoplasmic side of plasma membrane (GO:0009898)	1/55	0.546365	0.69229	0	0	1.28202	0.774939	FRMD1
123	integral component of Golgi membrane (GO:0030173)	1/55	0.546365	0.69229	0	0	1.28202	0.774939	PCSK5
124	peroxisome (GO:0005777)	2/128	0.546777	0.69229	0	0	1.09872	0.663311	FABP1;PEX26
125	9+2 motile cilium (GO:0097729)	1/57	0.559237	0.702401	0	0	1.2361	0.718402	ATP2B4
126	azurophil granule membrane (GO:0035577)	1/58	0.565535	0.704675	0	0	1.21436	0.692162	PIGR
127	transport vesicle membrane (GO:0030658)	1/60	0.577865	0.714369	0	0	1.17307	0.64333	CA4
128	ficolin-1-rich granule membrane (GO:0101003)	1/61	0.583899	0.716188	0	0	1.15346	0.620595	MGAM
129	organelle outer membrane (GO:0031968)	2/142	0.60325	0.734188	0	0	0.988137	0.499428	MAOA;ACACB
130	autophagosome (GO:0005776)	1/69	0.629173	0.75272	0	0	1.01735	0.471386	GABARAP
131	clathrin-coated endocytic vesicle membrane (GO:0030669)	1/69	0.629173	0.75272	0	0	1.01735	0.471386	APOB
132	cytoplasmic vesicle membrane (GO:0030659)	5/380	0.63286	0.75272	0	0	0.920952	0.421341	ANPEP;CA4;CD36;APOB;CD177
133	voltage-gated potassium channel complex (GO:0008076)	1/73	0.649934	0.767216	0	0	0.960632	0.413921	KCNMA1
134	endocytic vesicle membrane (GO:0030666)	2/158	0.661104	0.773286	0	0	0.886065	0.366693	CD36;APOB
135	trans-Golgi network (GO:0005802)	3/239	0.664927	0.773286	0	0	0.878065	0.358319	CA4;PCSK5;CHST5
136	potassium channel complex (GO:0034705)	1/80	0.683518	0.784219	0	0	0.875201	0.333016	KCNMA1
137	intracellular non-membrane-bounded organelle (GO:0043232)	15/1158	0.685651	0.784219	0	0	0.902693	0.340664	GSN;HSPB6;TPM1;HEPACAM2;LMOD1;LDB3;CLU;SELENBP1;HSD11B2;CNN1;CALD1;EPB41L3;PLIN4;FLNA;METTL7A
138	endoplasmic reticulum membrane (GO:0005789)	9/712	0.689313	0.784219	0	0	0.881873	0.328109	HSD11B2;CREB3L3;MOGAT2;HSD17B2;PLA2G2A;ATP2A3;CASQ2;APOB;CYP4F12
139	clathrin-coated endocytic vesicle (GO:0045334)	1/85	0.705521	0.796883	0	0	0.822896	0.287041	APOB
140	clathrin-coated vesicle membrane (GO:0030665)	1/90	0.726	0.814157	0	0	0.776468	0.24863	APOB
141	spindle (GO:0005819)	2/192	0.76148	0.843373	0	0	0.726241	0.197895	HEPACAM2;HSPA2
142	phagocytic vesicle (GO:0045335)	1/100	0.762796	0.843373	0	0	0.697681	0.188907	CD36
143	neuron projection (GO:0043005)	6/556	0.807444	0.886495	0	0	0.749365	0.160275	SCGN;EPHA7;TMIGD1;ANK2;NCAM1;CACNA1H
144	mitotic spindle (GO:0072686)	1/120	0.822268	0.8965	0	0	0.579832	0.113467	HEPACAM2
145	recycling endosome (GO:0055037)	1/145	0.87615	0.948659	0	0	0.478555	0.0632735	SLC30A10
146	dendrite (GO:0030425)	2/270	0.899824	0.967619	0	0	0.512816	0.054131	SCGN;CLU
147	integral component of organelle membrane (GO:0031301)	1/214	0.954406	0.99991	0	0	0.32239	0.0150445	PCSK5
148	mitochondrial membrane (GO:0031966)	3/469	0.964865	0.99991	0	0	0.439435	0.0157175	MAOA;CLU;ACACB
149	cilium (GO:0005929)	1/237	0.967348	0.99991	0	0	0.290627	0.00964783	BEST2
150	endosome membrane (GO:0010008)	1/325	0.99093	0.99991	0	0	0.210735	0.00192009	APOB
151	mitochondrial inner membrane (GO:0005743)	1/328	0.991318	0.99991	0	0	0.208769	0.00182037	CLU
152	microtubule cytoskeleton (GO:0015630)	1/331	0.99169	0.99991	0	0	0.20684	0.00172598	HEPACAM2
153	organelle inner membrane (GO:0019866)	1/346	0.993324	0.99991	0	0	0.197693	0.0013242	CLU
154	nucleolus (GO:0005730)	3/733	0.998399	0.99991	0	0	0.276669	0.000443422	SELENBP1;HSPB6;FLNA
155	nuclear lumen (GO:0031981)	3/745	0.998619	0.99991	0	0	0.272022	0.000376037	SELENBP1;HSPB6;FLNA
156	nucleus (GO:0005634)	40/4484	0.999873	0.99991	0	0	0.561032	7.15013e-05	RBM47;KLK1;AHNAK;HSPB6;SYNPO2;HSPB8;CCDC69;MT1M;FHL1;MT1X;CLU;ACACB;SPIB;SCGN;MT2A;CREB3L3;CHP2;FLNA;SYNPO;PPARGC1A;ACADS;GSN;SORBS1;HSPA2;PRDX6;FOXP2;LGALS9C;PKIB;DES;TDP2;MT1F;PDCD4;MT1G;PADI2;MT1H;SGK1;CRYAB;MOCS1;DNASE1L3;MT1E
157	intracellular membrane-bounded organelle (GO:0043231)	48/5192	0.99991	0.99991	0	0	0.573695	5.1517e-05	RBM47;KLK1;AHNAK;HSPB6;SYNPO2;HSPB8;CCDC69;MT1M;FHL1;HEPACAM2;MT1X;CLU;ACACB;SPIB;SCGN;MT2A;CREB3L3;CHP2;FLNA;SYNPO;APOB;TSPAN1;PPARGC1A;ACADS;GSN;DEFA5;ATP2B4;UGT2B17;SORBS1;HSPA2;PRDX6;CYP4F12;FOXP2;LGALS9C;PKIB;DES;TDP2;MT1F;PDCD4;MT1G;PADI2;MT1H;SGK1;CRYAB;MOCS1;DNASE1L3;CES2;MT1E

## Sheet: Table S5 (Biological process)
Supplementary Table S5. GO terms identified in enrichment analysis for upregulated genes (Biological process)
	Term	Overlap	P.value	Adjusted.P.value	Old.P.value	Old.Adjusted.P.value	Odds.Ratio	Combined.Score	Genes
1	RNA export from nucleus (GO:0006405)	62/106	1.90447e-14	9.36557e-11	0	0	4.56798	144.312	SMG1;NUP107;NXT1;NUP188;EIF4A3;CASC3;SMG7;SMG5;MAGOH;NUP62;XPO5;AGFG1;NDC1;UPF1;SEC13;NUP210;NCBP1;NUP133;NCBP2;THOC1;THOC3;THOC2;THOC7;WDR33;NUP93;NUP50;SRSF3;NUP98;SRSF6;NUP62CL;SRSF7;NUP58;SRSF9;SLBP;NUP205;POM121;RBM8A;SRSF1;NUP160;POM121C;FIP1L1;NUP85;NUP42;U2AF2;DHX38;NUP43;HNRNPA1;RAE1;SRSF11;CHTOP;CPSF1;NUP155;ALYREF;UPF3B;NUP153;MAGOHB;MCM3AP;HNRNPA2B1;NUP35;RNPS1;RAN;NUP37
2	mRNA export from nucleus (GO:0006406)	62/107	3.48227e-14	9.36557e-11	0	0	4.46617	138.4	SMG1;NUP107;NXT1;NUP188;EIF4A3;CASC3;SMG7;SMG5;MAGOH;NUP62;AGFG1;NDC1;UPF1;PCID2;SEC13;NUP210;NCBP1;NUP133;NCBP2;THOC1;THOC3;THOC2;THOC7;WDR33;NUP93;DDX19A;NUP50;SRSF3;NUP98;SRSF6;SRSF7;NUP58;SRSF9;SLBP;ENY2;NUP205;POM121;RBM8A;SRSF1;NUP160;POM121C;FIP1L1;NUP85;NUP42;U2AF2;POLR2D;DHX38;NUP43;RAE1;SRSF11;CHTOP;CPSF1;NUP155;ALYREF;UPF3B;NUP153;MAGOHB;MCM3AP;HNRNPA2B1;NUP35;RNPS1;NUP37
3	mRNA transport (GO:0051028)	60/104	1.17428e-13	1.60497e-10	0	0	4.41874	131.559	SMG1;NUP107;NXT1;NUP188;FMR1;EIF4A3;CASC3;SMG7;SMG5;MAGOH;NUP62;AGFG1;NDC1;UPF1;SEC13;NUP210;NCBP1;NUP133;NCBP2;THOC1;THOC3;THOC2;THOC7;WDR33;NUP93;NUP50;SRSF3;NUP98;SRSF6;SRSF7;NUP58;SRSF9;SLBP;NUP205;POM121;RBM8A;SRSF1;NUP160;ZFP36L1;POM121C;FIP1L1;NUP85;NUP42;U2AF2;DHX38;NUP43;RAE1;SRSF11;CHTOP;CPSF1;NUP155;ALYREF;UPF3B;NUP153;MAGOHB;MCM3AP;HNRNPA2B1;NUP35;RNPS1;NUP37
4	mRNA-containing ribonucleoprotein complex export from nucleus (GO:0071427)	58/99	1.19351e-13	1.60497e-10	0	0	4.58294	136.373	SMG1;NUP107;NXT1;NUP188;EIF4A3;CASC3;SMG7;SMG5;MAGOH;NUP62;AGFG1;NDC1;UPF1;SEC13;NUP210;NCBP1;NUP133;NCBP2;THOC1;THOC3;THOC2;THOC7;WDR33;NUP93;NUP50;SRSF3;NUP98;SRSF6;SRSF7;NUP58;SRSF9;SLBP;NUP205;POM121;RBM8A;SRSF1;NUP160;POM121C;FIP1L1;NUP85;NUP42;U2AF2;DHX38;NUP43;RAE1;SRSF11;CHTOP;CPSF1;NUP155;ALYREF;UPF3B;NUP153;MAGOHB;MCM3AP;HNRNPA2B1;NUP35;RNPS1;NUP37
5	mitotic spindle organization (GO:0007052)	78/157	1.35698e-12	1.45984e-09	0	0	3.20432	87.5605	GPSM2;ERCC6L;AHCTF1;INTS13;NUP107;ZWILCH;BCCIP;BUB1B;KIF11;SMC3;XPO1;CHEK2;STMN1;NUF2;ZNF207;RCC1;KNTC1;SPDL1;DLGAP5;SEC13;NUP133;KIF23;KNL1;SMC1A;TUBG1;CKAP5;EML4;SGO1;SGO2;WRAP73;KIF2A;INCENP;ZW10;EFHC1;BIRC5;KIF2C;NUP98;MAPRE1;KPNB1;ITGB3BP;VCP;TNKS;TTK;CENPA;NUP160;SKA2;AURKA;CCNB1;DSN1;SPAST;NUP85;NUP43;BUB3;PIBF1;BUB1;STIL;NEK6;PLK2;RCC2;NDC80;ZWINT;MZT1;TPX2;CENPE;KIF18A;CENPF;STAG2;CENPH;…
6	microtubule cytoskeleton organization involved in mitosis (GO:1902850)	67/128	2.36531e-12	2.1205e-09	0	0	3.56047	95.3142	GPSM2;ERCC6L;AHCTF1;INTS13;NUP107;ZWILCH;BCCIP;BUB1B;KIF11;XPO1;STMN1;NUF2;NUSAP1;RCC1;KNTC1;SPDL1;DLGAP5;SEC13;NUP133;KNL1;TUBG1;CKAP5;EML4;SGO1;SGO2;ESPL1;KIF2A;INCENP;ZW10;EFHC1;BIRC5;KIF2C;NUP98;MAPRE1;KPNB1;ITGB3BP;TNKS;TTK;CENPA;NUP160;SKA2;AURKA;CCNB1;DSN1;NUP85;NUP43;BUB3;BUB1;STIL;NEK6;PLK2;RCC2;NDC80;ZWINT;CENPE;KIF18A;CENPF;CENPH;CENPI;KIF4A;CENPL;CENPN;CENPO;CENPP;RAN;MAD2L1;NUP37
7	tRNA transport (GO:0051031)	29/37	3.60554e-12	2.7706e-09	0	0	11.697	308.199	NUP205;POM121;NUP107;NUP188;YBX1;TOMM20;NUP160;NOL6;POM121C;NUP42;NUP85;NUP62;NUP43;RAE1;NDC1;SEC13;SSB;NUP133;NUP155;NUP210;NUP153;NUP93;XPOT;NUP50;NUP35;NUP98;NUP58;RAN;NUP37
8	mRNA splicing, via spliceosome (GO:0000398)	116/274	6.69704e-12	4.50292e-09	0	0	2.38972	61.4859	EIF4A3;HNRNPU;HNRNPR;CASC3;PNN;SNRPD2;SNRPD1;MAGOH;PAPOLA;PRPF4B;WBP11;CRNKL1;GTF2F2;WDR77;PRPF4;HNRNPUL1;PSPC1;CLNS1A;PRPF3;SNRPG;GEMIN5;SRSF3;PPIH;SNRPE;SNRPF;GEMIN8;SNRNP200;SNRPC;SRSF6;SRSF7;SNRPB;SRSF9;DDX5;DHX8;RBM8A;DHX9;CSTF3;DDX1;CSTF2;RNPC3;PCBP2;CSTF1;DHX38;SRPK3;ZRSR2;HSPA8;CPSF1;FUS;ALYREF;NONO;UPF3B;MAGOHB;SRPK1;HNRNPL;HNRNPM;LSM8;HNRNPK;HNRNPF;HNRNPD;RNPS1;HNRNPC;CDK13;DDX46;YBX1;U…
9	tRNA export from nucleus (GO:0006409)	27/34	1.16876e-11	5.7467e-09	0	0	12.4416	313.187	NUP205;POM121;NUP107;NUP188;NUP160;NOL6;POM121C;NUP42;NUP85;NUP62;NUP43;RAE1;NDC1;SEC13;SSB;NUP133;NUP155;NUP210;NUP153;NUP93;XPOT;NUP50;NUP35;NUP98;NUP58;RAN;NUP37
10	tRNA-containing ribonucleoprotein complex export from nucleus (GO:0071431)	27/34	1.16876e-11	5.7467e-09	0	0	12.4416	313.187	NUP205;POM121;NUP107;NUP188;NUP160;NOL6;POM121C;NUP42;NUP85;NUP62;NUP43;RAE1;NDC1;SEC13;SSB;NUP133;NUP155;NUP210;NUP153;NUP93;XPOT;NUP50;NUP35;NUP98;NUP58;RAN;NUP37
11	ncRNA export from nucleus (GO:0097064)	29/38	1.17519e-11	5.7467e-09	0	0	10.3967	261.653	NUP205;POM121;NUP107;NUP188;NUP160;NOL6;POM121C;NUP42;NUP85;NUP62;NUP43;RAE1;NDC1;NPM1;SEC13;SSB;NUP133;NUP155;NUP210;NCBP2;NUP153;NUP93;XPOT;NUP50;NUP35;NUP98;NUP58;RAN;NUP37
12	RNA splicing, via transesterification reactions with bulged adenosine as nucleophile (GO:0000377)	106/251	6.37726e-11	2.85861e-08	0	0	2.37641	55.7879	EIF4A3;HNRNPU;HNRNPR;CASC3;PNN;SNRPD2;SNRPD1;MAGOH;PAPOLA;PRPF4B;WBP11;CRNKL1;GTF2F2;PRPF4;HNRNPUL1;PSPC1;PRPF3;SNRPG;GEMIN5;SRSF3;PPIH;SNRPE;SNRPF;SNRNP200;SNRPC;SRSF6;SRSF7;SNRPB;SRSF9;DDX5;DHX8;RBM8A;DHX9;CSTF3;CSTF2;RNPC3;PCBP2;CSTF1;DHX38;ZRSR2;HSPA8;CPSF1;FUS;ALYREF;NONO;UPF3B;MAGOHB;HNRNPL;HNRNPM;LSM8;HNRNPK;HNRNPF;HNRNPD;RNPS1;HNRNPC;DDX46;YBX1;USP39;ELAVL1;SYNCRIP;PTBP1;SART3;DHX15;CTNNB…
13	DNA metabolic process (GO:0006259)	114/277	8.52176e-11	3.52604e-08	0	0	2.27474	52.7417	DCLRE1B;MRE11;TRRAP;NUDT1;PARK7;NBN;KPNA2;NUDT15;GEN1;WDHD1;USP7;ENDOG;LIG1;RECQL;SETMAR;CHD1L;MSH2;TIMELESS;UBE2V2;DNA2;BLM;DNMT1;VCP;RNASEH2A;PRKDC;PDS5B;PDS5A;RAD51AP1;ORC6;RNASEH1;TERT;ORC1;RAD21;ORC3;ORC2;BARD1;XRCC5;FANCL;XRCC2;FANCA;XRCC1;FANCC;CDC6;POLA1;TDP1;UBE2T;CDK2;CDK1;UBE2N;NABP1;ATM;MMS19;MNAT1;RAD9B;RAD18;ATR;RPAIN;TOP2A;FEN1;MCM7;MCM8;HMGB2;HMGB3;BRCA1;HMGB1;POLB;EXO1;TOP1MT;TOP…
14	mRNA processing (GO:0006397)	121/300	1.06785e-10	4.10285e-08	0	0	2.19959	50.5031	TCERG1;CCNH;EIF4A3;HNRNPU;HNRNPR;CASC3;PNN;SNRPD2;SNRPD1;MAGOH;PAPOLA;THOC1;PRPF4B;THOC3;THOC2;WBP11;CRNKL1;GTF2F2;THOC7;PRPF4;HNRNPUL1;PSPC1;PRPF3;SNRPG;GEMIN5;SRSF3;PPIH;SNRPE;SNRPF;SNRNP200;SNRPC;SRSF6;SRSF7;SNRPB;SRSF9;DDX5;DHX8;RBM8A;DHX9;CSTF3;CSTF2;SUPT4H1;RNPC3;PCBP2;CSTF1;DHX38;RPRD1B;ZRSR2;HSPA8;CHTOP;CPSF6;CPSF1;FUS;ALYREF;NONO;UPF3B;MAGOHB;HNRNPL;HNRNPM;LSM8;HNRNPK;HNRNPF;HNRNPD;RNPS1…
15	mitotic sister chromatid segregation (GO:0000070)	54/102	1.77426e-10	6.36251e-08	0	0	3.63985	81.7235	RB1;NCAPG2;KIF14;TENT4A;SMC4;SMC2;PHF8;NUP62;NUSAP1;ZNF207;SPDL1;CEP55;DLGAP5;CSNK2A1;CSNK2A2;KIF23;TEX14;SMC1A;TUBG1;KNSTRN;EML4;SGO1;SGO2;WRAP73;PSRC1;ESPL1;ZW10;CHMP4C;KIF2C;KPNB1;SET;CDCA5;NCAPG;PDS5B;PDS5A;NCAPH;CCNB1;DSN1;RAD21;RRS1;PIBF1;NAA50;BOD1;NCAPH2;NDC80;ZWINT;REC8;CENPE;KIF18A;KIF18B;PRC1;CDK1;NCAPD2;RAN
16	DNA-dependent DNA replication (GO:0006261)	63/129	4.66567e-10	1.56854e-07	0	0	3.09062	66.4038	RPAIN;MCM7;MCM8;MCMDC2;POLB;PSMD6;PSMD7;PSMD5;PSMD3;TOPBP1;POLG;WDHD1;RFC3;RFC4;TWNK;RECQL;WRNIP1;PSMA5;PSMA3;DBF4;PSMA1;PSMA2;PSME3;MCM3;MCM4;MCM5;DNA2;MCM6;MCM2;PSMD10;PRIM2;BLM;PSMD12;PSMD14;PRIM1;DDX23;DDX21;PSMA7;PSMB4;ORC6;PSMB5;ORC1;PSMB2;ORC3;ORC2;MCMBP;PSMF1;TEFM;GINS1;MGME1;GINS3;GINS4;HMGA1;CDC6;LRWD1;POLA1;PSMC4;POLE2;CDK2;POLE3;PSMC2;CDK2AP1;SSBP1
17	protein-DNA complex assembly (GO:0065004)	67/143	1.24004e-09	3.92362e-07	0	0	2.85492	58.5491	H2AX;MCM7;CCNH;MCM8;CETN2;HMGB2;PSMD6;CHAF1B;PSMD7;SART3;PSMD5;H2BC21;PSMD3;H2BU1;SOX9;PARP1;CHD1L;H2BC17;RAD23B;H2BC18;DDB1;H2BC12;PSMA5;H2BC13;H2BC14;PSMA3;H2BC15;PSMA1;PSMA2;PSME3;H2BC10;H2BC11;MCM3;MCM4;MCM5;MCM6;MCM2;PSMD10;PSMD12;PSMD14;MACROH2A1;PSMA7;PSMB4;ORC6;PSMB5;ORC1;H3C13;PSMB2;ORC3;ORC2;H3C1;PSMF1;H2BC9;NPM1;H2BC3;NAP1L1;CDC6;GTF2H3;NAP1L4;CUL4A;ERCC3;PSMC4;ERCC2;PSMC2;ANP32B;MNAT1…
18	ribosome biogenesis (GO:0042254)	83/192	1.92486e-09	5.75213e-07	0	0	2.46902	49.5493	LTV1;RPL30;RPL31;DDX47;PAK1IP1;WDR3;WDR43;RPL7;RRP9;RPL7A;XPO1;NOB1;RIOK1;RRP12;RPL39;UTP14A;EIF2A;NOM1;WDR36;RPS7;DIS3;RPL23;GTF3A;DDX10;WDR75;DDX54;URB2;UTP18;EBNA1BP2;LSG1;DKC1;XRN2;PIH1D2;DDX27;RPL10;NIP7;HEATR1;NOLC1;NOL8;MALSU1;RPF2;MRM2;NOL6;EXOSC7;EXOSC5;PDCD11;BMS1;EXOSC9;PES1;EXOSC8;RRS1;SURF6;HEATR3;UTP20;RPS2;EXOSC3;LYAR;MDN1;DCAF13;RPL19;NOP56;NOP58;NPM1;UTP6;KRR1;DDX31;RPL23A;RRP1B;…
19	DNA replication (GO:0006260)	54/108	2.7344e-09	7.74122e-07	0	0	3.23414	63.7687	RPAIN;FEN1;MRE11;MCM7;MCM8;BRCA1;POLB;EXO1;TOP1MT;NBN;TOPBP1;POLG;WDHD1;UPF1;RFC3;RFC4;RMI1;REV1;WRNIP1;DBF4;TIMELESS;MCM3;MCM4;MCM5;DNA2;MCM6;TOP1;MCM2;BLM;RNASEH2A;SET;BRIP1;ORC6;ORC1;ORC3;ORC2;MCMBP;CLSPN;BARD1;DONSON;NAP1L1;CDC6;FAM111B;FAM111A;POLA1;RAD50;POLE2;CDK2;POLE3;CDK1;CDK2AP1;ATM;RAD9B;ATR
20	gene expression (GO:0010467)	132/356	9.67084e-09	2.60097e-06	0	0	1.91633	35.3642	RPL30;NUP107;NUP188;RPL31;EIF4A3;HNRNPU;SCX;CASC3;PWP1;YARS2;RPL7;MAGOH;DUOXA2;RPL39;RPS13;AGFG1;NUP210;RPS7;RPL23;THOC1;THOC3;THOC2;THOC7;NUP93;PRPF4;HNRNPUL1;DKC1;XRN2;SRSF3;NUP98;SRSF6;SRSF7;SRSF9;SLBP;NUP205;POM121;DHX8;RBM8A;GSPT2;MRPL13;GSPT1;NUP160;POM121C;NUP85;DHX38;TSPAN5;TASP1;CHTOP;CPSF1;NUP155;ALYREF;UPF3B;NUP153;MAGOHB;HNRNPL;RPS25;PPP5C;HNRNPK;COPS5;HNRNPF;AGO2;HNRNPD;MPHOSPH10;NOX…
21	nuclear export (GO:0051168)	44/84	1.29567e-08	3.31877e-06	0	0	3.55327	64.5333	WASHC4;POM121;NUP188;RBM8A;CSE1L;EIF4A3;SRSF1;CASC3;MALT1;XPO1;XPO4;POM121C;NUP42;U2AF2;MAGOH;NUP62;XPO5;DHX38;HNRNPA1;RAE1;SRSF11;CHTOP;NCBP1;NUP155;NCBP2;SMURF1;ALYREF;THOC1;UPF3B;NUTF2;THOC3;NUP153;THOC2;MAGOHB;THOC7;LSG1;SRSF3;RNPS1;CALR;NUP62CL;SRSF6;SRSF7;RAN;SRSF9
22	positive regulation of protein localization to chromosome, telomeric region (GO:1904816)	12/12	3.20252e-08	7.83017e-06	0	0	182976	3.15757e+06	CCT3;CCT6A;CCT2;GNL3L;DKC1;TCP1;CCT8;CCT7;CCT5;CCT4;GNL3;WRAP53
23	regulation of gene silencing by RNA (GO:0060966)	32/55	4.69211e-08	1.04981e-05	0	0	4.48784	75.7314	NUP205;POM121;NUP107;NUP188;FMR1;NUP160;H3C13;POM121C;NUP42;NUP85;NUP62;POLR2D;H3C1;NUP43;POLR2G;POLR2J;RAE1;POLR2K;NDC1;SEC13;NUP133;NUP210;NUP155;NUP153;PUM1;NUP93;NUP50;AGO2;NUP35;NUP98;NUP58;NUP37
24	regulation of posttranscriptional gene silencing (GO:0060147)	32/55	4.69211e-08	1.04981e-05	0	0	4.48784	75.7314	NUP205;POM121;NUP107;NUP188;FMR1;NUP160;H3C13;POM121C;NUP42;NUP85;NUP62;POLR2D;H3C1;NUP43;POLR2G;POLR2J;RAE1;POLR2K;NDC1;SEC13;NUP133;NUP210;NUP155;NUP153;PUM1;NUP93;NUP50;AGO2;NUP35;NUP98;NUP58;NUP37
25	RNA transport (GO:0050658)	40/76	4.93276e-08	1.04981e-05	0	0	3.58706	60.3515	SLBP;POM121;NUP188;RBM8A;FMR1;EIF4A3;SRSF1;CASC3;YBX1;ZFP36L1;POM121C;U2AF2;MAGOH;NUP62;XPO5;DHX38;HNRNPA1;RAE1;SRSF11;CHTOP;PNPT1;NCBP1;NUP155;NCBP2;ALYREF;THOC1;UPF3B;THOC3;NUP153;THOC2;MAGOHB;CKAP5;THOC7;HNRNPA2B1;SRSF3;RNPS1;NUP62CL;SRSF6;SRSF7;SRSF9
26	ribonucleoprotein complex assembly (GO:0022618)	61/136	5.07439e-08	1.04981e-05	0	0	2.63072	44.1868	HSP90AB1;CELF3;USP39;SART3;SNRPD2;SNRPD1;LUC7L;DENR;EIF2D;ABT1;HSP90AA1;NCBP1;CRNKL1;WDR77;GCFC2;TRAF7;CLNS1A;SNRPG;GEMIN5;LUC7L3;STRAP;SNRPE;SNRPF;GEMIN8;SNRNP200;SNRPC;SRSF6;SNRPB;SRSF9;RPL10;DHX9;PRKDC;DDX1;NOP2;DDX23;SRSF1;RPF2;PUF60;TGS1;POLR2D;RRS1;BRIX1;KHDC4;SF3B1;SRSF10;MDN1;MCTS1;SRPK3;ZRSR2;CPSF6;XRCC5;PTGES3;RPL23A;EIF2S2;NLE1;SRPK1;BOP1;NUDT21;EIF2S3;RSL24D1;EIF3A
27	RNA processing (GO:0006396)	75/179	5.60348e-08	1.11634e-05	0	0	2.33508	38.9895	TCERG1;DDX47;FASTKD2;CELF3;HNRNPU;HNRNPR;ADAR;TSEN2;TENT4A;USP39;TENT4B;TSEN54;RBM3;PTBP1;SYNCRIP;SNRPD2;SNRPD1;KHSRP;MAGOH;DHX15;NCBP1;NCBP2;PABPC4;THOC1;DDX54;PRPF4B;PRPF4;SFPQ;HNRNPUL1;DKC1;HNRNPH1;PRPF3;XRN2;SNRPG;LUC7L3;SNRPA1;PPIG;SNRPF;SRSF7;SNRPB;SRSF9;SF3B2;NUFIP1;SF3B3;DHX8;RBM8A;CSTF3;DDX23;SRSF1;SUPT4H1;RNPC3;U2AF2;DROSHA;SF3B1;SRSF11;HNRNPA0;ZRSR2;RBM39;CPSF6;FUS;NONO;MAGOHB;SRPK1;HN…
28	positive regulation of DNA biosynthetic process (GO:2000573)	34/61	7.77141e-08	1.49294e-05	0	0	4.06257	66.5051	HSP90AB1;PCNA;TNKS;DSCC1;CHTF18;HMBOX1;MYC;NEK2;CCT8;CCT7;HNRNPA1;CCT5;CCT4;CCT3;PDGFRB;CCT2;HSP90AA1;RFC3;RFC4;XRCC5;PTGES3;GRHL2;CCT6A;SMOC2;RGCC;DKC1;TCP1;POT1;CTNNB1;MAPKAPK5;PRKCQ;ATM;ATR;WRAP53
29	mitotic nuclear membrane organization (GO:0101024)	30/51	8.74729e-08	1.56839e-05	0	0	4.6067	74.8679	AHCTF1;ANKLE2;NUP205;POM121;NUP107;NUP188;PPP2R2A;NUP160;CCNB2;CCNB1;SPAST;NUP85;RCC1;BANF1;NUP43;LBR;NDC1;SEC13;UBE2I;NUP133;NUP155;VRK1;NUP93;CHMP4C;CDK1;NUP35;NUP98;KPNB1;RAN;NUP37
30	mitotic nuclear membrane reassembly (GO:0007084)	30/51	8.74729e-08	1.56839e-05	0	0	4.6067	74.8679	AHCTF1;ANKLE2;NUP205;POM121;NUP107;NUP188;PPP2R2A;NUP160;CCNB2;CCNB1;SPAST;NUP85;RCC1;BANF1;NUP43;LBR;NDC1;SEC13;UBE2I;NUP133;NUP155;VRK1;NUP93;CHMP4C;CDK1;NUP35;NUP98;KPNB1;RAN;NUP37
31	DNA repair (GO:0006281)	111/298	1.07321e-07	1.8622e-05	0	0	1.9263	30.9122	DCLRE1B;DCLRE1C;MRE11;TRRAP;NUDT1;PARK7;EME1;CHEK2;NBN;KPNA2;WDHD1;LIG1;RECQL;WRNIP1;CHD1L;MSH2;FANCD2;TIMELESS;UBE2V2;DNA2;BLM;VCP;RNASEH2A;PRKDC;CDCA5;DDX1;BRCC3;PDS5B;PDS5A;RAD51AP1;VCPIP1;BRIP1;RAD21;TP53BP1;BARD1;FANCI;XRCC5;FANCL;XRCC2;FANCA;XRCC1;HMGA2;FANCC;FANCB;FANCF;FAM111A;POLA1;PPP5C;MC1R;TDP1;UBE2T;CDK1;UBE2N;NABP1;ATM;MMS19;HROB;MNAT1;RAD9B;RAD18;ATR;H2AX;RPAIN;H2AW;FEN1;CETN2;BRCA…
32	regulation of gene silencing by miRNA (GO:0060964)	36/67	1.14613e-07	1.92658e-05	0	0	3.74711	59.8851	NUP205;POM121;NUP107;NUP188;DHX9;FMR1;ELAVL1;NUP160;FXR1;H3C13;POM121C;NUP42;NUP85;NUP62;POLR2D;H3C1;NUP43;POLR2G;POLR2J;RAE1;POLR2K;NDC1;SEC13;NUP133;NUP210;NUP155;NUP153;PUM1;NUP93;NUP50;AGO2;NUP35;NUP98;AJUBA;NUP58;NUP37
33	RNA splicing (GO:0008380)	47/98	1.4601e-07	2.37996e-05	0	0	2.97664	46.8511	TCERG1;SF3B2;SF3B3;DHX8;RBM8A;DDX47;CELF3;DDX23;RNPC3;USP39;PTBP1;SYNCRIP;RNF113A;RNF113B;SNRPD2;SNRPD1;KHSRP;TRA2B;MAGOH;DHX15;SF3B1;SRSF10;SRSF11;ZRSR2;NCBP1;FUS;NCBP2;NONO;PRPF4B;MAGOHB;SRPK1;PRPF4;SFPQ;WT1;PRPF3;SNRPG;MPHOSPH10;LUC7L3;RNPS1;SNRPA1;SNRNP48;PPIG;SNRPF;CDK12;HNRNPC;SRSF7;SNRPB
34	DNA strand elongation (GO:0022616)	15/18	1.64057e-07	2.59547e-05	0	0	16.0914	251.397	DCLRE1B;GINS1;RFC3;MRE11;RFC4;MCM7;MCMDC2;GINS3;GINS4;POLA1;RAD50;TERT;MCM3;MCM4;NBN
35	nucleic acid metabolic process (GO:0090304)	37/71	2.16789e-07	3.33174e-05	0	0	3.51143	53.8806	FEN1;DDX1;HNRNPU;HNRNPR;PTBP1;PCBP2;POLR2D;POLR2G;TOPBP1;KPNA2;HNRNPA1;POLR2J;POLR2K;POLG;HNRNPA0;HNRNPA3;NCBP1;NCBP2;DDX54;SETMAR;GTF2F2;HNRNPL;HNRNPM;LSM8;RAD50;HNRNPK;HNRNPH1;HNRNPF;XRN2;HNRNPA2B1;HNRNPD;MMS19;DNA2;HNRNPC;RBMX;RAN;DNASE1L1
36	nuclear membrane reassembly (GO:0031468)	30/54	4.94815e-07	7.39336e-05	0	0	4.03007	58.5129	AHCTF1;ANKLE2;NUP205;POM121;NUP107;NUP188;PPP2R2A;NUP160;CCNB2;CCNB1;SPAST;NUP85;RCC1;BANF1;NUP43;LBR;NDC1;SEC13;UBE2I;NUP133;NUP155;VRK1;NUP93;CHMP4C;CDK1;NUP35;NUP98;KPNB1;RAN;NUP37
37	positive regulation of establishment of protein localization to telomere (GO:1904851)	10/10	5.69224e-07	8.27529e-05	0	0	152480	2.19251e+06	CCT3;CCT6A;CCT2;DKC1;TCP1;CCT8;CCT7;CCT5;CCT4;WRAP53
38	import into nucleus (GO:0051170)	38/77	9.04045e-07	0.00012797	0	0	3.14362	43.7478	RPAIN;POM121;NUP107;NXT1;NUP188;CSE1L;IPO7;PHB2;IPO4;IPO5;SNRPD2;POM121C;SNRPD1;NUP85;NUP62;HEATR3;E2F3;TNPO1;HNRNPA1;SEC13;NUP133;NUP155;NUTF2;NUP153;RANBP6;MMP12;NUP93;NUP50;SNRPG;GEMIN5;SNRPE;SNRPF;GEMIN8;NUP62CL;KPNB1;RAN;SNRPB;SPRN
39	regulation of cellular response to stress (GO:0080135)	52/118	9.32743e-07	0.000128086	0	0	2.54502	35.3379	GSK3B;DYRK3;SMG1;NUP107;HSP90AB1;NUP188;CHCHD2;CHORDC1;NUP62;IER3;NDC1;HSP90AA1;SEC13;NUP210;NUP133;VASH1;OPRM1;NUP93;DNAJC2;NUP50;NUP98;AJUBA;NUP58;NUP205;POM121;CEBPB;NPAS2;NUP160;DNAJB1;HSPH1;POM121C;DNAJB6;NUP85;NUP42;HSF1;NUP43;SLC38A2;RAE1;HSPA8;NPM1;PNPT1;NUP155;NEK6;PTGES3;NUP153;RSL1D1;NUP35;ATM;HSPA1B;MBTPS2;ATR;NUP37
40	regulation of generation of precursor metabolites and energy (GO:0043467)	28/50	9.52488e-07	0.000128086	0	0	4.10215	56.8729	NUP205;POM121;NUP107;NUP188;PRKAG1;NUP160;POM121C;NUP42;NUP85;NUP62;NUP43;RAE1;NDC1;SEC13;TIGAR;PNPT1;NUP133;NUP210;NUP155;NUP153;NUP93;NUP50;RUBCNL;NUP35;NUP98;OGT;NUP58;NUP37
41	RNA 3'-end processing (GO:0031123)	35/69	1.05885e-06	0.000138915	0	0	3.32022	45.6807	RBM8A;CSTF3;EIF4A3;CSTF2;SRSF1;CASC3;TENT4A;TENT4B;FIP1L1;U2AF2;MAGOH;PAPOLA;CSTF1;DHX38;RPRD1B;SRSF11;CHTOP;PNPT1;NCBP1;CPSF1;NCBP2;ALYREF;THOC1;UPF3B;THOC3;THOC2;MAGOHB;THOC7;WDR33;NUDT21;SRSF3;RNPS1;SRSF6;SRSF7;SRSF9
42	regulation of mRNA catabolic process (GO:0061013)	53/122	1.26211e-06	0.00016164	0	0	2.48122	33.7017	YWHAB;FMR1;ELAVL1;PSMD6;PSMD7;XPO1;PSMD5;KHSRP;PSMD3;ZC3H12A;TNPO1;UPF1;PCID2;DIS3;YWHAZ;PSMA5;CARHSP1;PSMA3;PSMA1;PSMA2;PSME3;PKP1;PABPC1;PSMD10;PSMD12;SET;ANP32A;PSMD14;PSMA7;ZFP36L1;FXR1;EXOSC7;EXOSC5;PSMB4;PSMB5;PSMB2;EXOSC9;EXOSC8;IGF2BP1;IGF2BP3;PSMF1;IGF2BP2;EXOSC3;HSPA8;YTHDF1;PNPT1;PUM1;CNOT1;PSMC4;APEX1;PSMC2;SERBP1;HNRNPD
43	regulation of carbohydrate catabolic process (GO:0043470)	25/43	1.41152e-06	0.000172559	0	0	4.47488	60.2805	NUP205;POM121;NUP107;NUP188;PRKAG1;NUP160;POM121C;NUP42;NUP85;NUP62;NUP43;RAE1;NDC1;SEC13;NUP133;NUP155;NUP210;NUP153;NUP93;NUP50;NUP35;NUP98;OGT;NUP58;NUP37
44	regulation of purine nucleotide metabolic process (GO:1900542)	25/43	1.41152e-06	0.000172559	0	0	4.47488	60.2805	NUP205;POM121;NUP107;NUP188;PRKAG1;NUP160;POM121C;NUP42;NUP85;NUP62;NUP43;RAE1;NDC1;SEC13;NUP133;NUP155;NUP210;NUP153;NUP93;NUP50;NUP35;NUP98;OGT;NUP58;NUP37
45	DNA duplex unwinding (GO:0032508)	28/51	1.63381e-06	0.000193002	0	0	3.92354	52.2795	BLM;MRE11;MCM7;MCMDC2;DHX9;CETN2;DDX1;NBN;ASCC3;PARP1;DDX11;TWNK;RECQL;HMGA1;CHD1L;GTF2H3;RAD23B;DDB1;CUL4A;RAD50;ERCC3;ERCC2;MCM4;POT1;MCM6;SSBP1;MCM2;CUL4B
46	rRNA processing (GO:0006364)	69/173	1.65051e-06	0.000193002	0	0	2.14552	28.5663	RPL30;RPL31;DDX47;WDR3;NAT10;WDR43;RPL7;RRP9;RPL7A;NOB1;RIOK1;RRP12;RPL39;UTP14A;RRP15;WDR36;RPS7;DIS3;RPL23;DDX10;WDR75;DDX54;UTP18;EBNA1BP2;NSA2;DKC1;XRN2;PIH1D2;DDX27;RPL10;PRKDC;NOP2;HEATR1;MAK16;NOLC1;NOL8;MRM2;NOL6;EXOSC7;EXOSC5;PDCD11;ERI1;BMS1;EXOSC9;PES1;EXOSC8;UTP20;RPS2;EXOSC3;LYAR;MDN1;DCAF13;RPL19;NOP56;NOP58;UTP6;KRR1;RPL23A;RRP1B;WDR12;BYSL;RCL1;RPS25;BOP1;RSL1D1;TBL3;LAS1L;MPHOSPH…
47	mRNA 3'-end processing (GO:0031124)	38/79	2.02396e-06	0.000231636	0	0	2.98988	39.1987	SLBP;ZNF473;RBM8A;CSTF3;EIF4A3;CSTF2;SRSF1;CASC3;TENT4B;FIP1L1;U2AF2;MAGOH;POLR2D;PAPOLA;CSTF1;DHX38;RPRD1B;SRSF11;CHTOP;CPSF6;NCBP1;CPSF1;NCBP2;ALYREF;THOC1;UPF3B;THOC3;THOC2;MAGOHB;THOC7;WDR33;NUDT21;SRSF3;RNPS1;PABPC1;SRSF6;SRSF7;SRSF9
48	regulation of mRNA stability (GO:0043488)	60/146	2.45496e-06	0.000275109	0	0	2.25451	29.1223	YWHAB;FMR1;HNRNPU;YBX1;ELAVL1;PSMD6;PSMD7;XPO1;PSMD5;KHSRP;PSMD3;MEIOC;TNPO1;PCID2;DIS3;SLC11A1;AXIN2;YWHAZ;PSMA5;CARHSP1;PSMA3;PSMA1;PSMA2;PSME3;PABPC1;PSMD10;PSMD12;SET;ANP32A;PSMD14;PSMA7;ZFP36L1;TBRG4;FXR1;EXOSC7;EXOSC5;PSMB4;LARP1;PSMB5;PSMB2;EXOSC9;EXOSC8;E2F1;IGF2BP1;IGF2BP3;PSMF1;IGF2BP2;EXOSC3;PAIP1;HSPA8;NPM1;YTHDF1;FUS;MEX3D;PUM1;PSMC4;APEX1;PSMC2;SERBP1;HNRNPD
49	sister chromatid segregation (GO:0000819)	21/34	2.5413e-06	0.000278972	0	0	5.20194	67.0158	RB1;TOP2A;NCAPG2;SMC1A;TUBG1;SMC4;KNSTRN;NDC80;ZWINT;SGO1;SGO2;WRAP73;DSN1;KIF18A;KIF18B;ESPL1;ZW10;CHAMP1;NUSAP1;ZNF207;RAN
50	chromosome condensation (GO:0030261)	25/45	4.41154e-06	0.000474593	0	0	4.02687	49.6565	RB1;TOP2A;SET;CDCA5;NCAPG2;NCAPG;TENT4A;SMC4;NCAPH;PHF8;SMC2;CCNB1;AIFM1;NUSAP1;BANF1;CSNK2A1;NCAPH2;CSNK2A2;H1-3;H1-5;H1-4;INCENP;CDK1;ACIN1;NCAPD2
51	regulation of establishment of protein localization to telomere (GO:0070203)	10/11	4.91129e-06	0.000517996	0	0	32.1531	393.039	CCT3;CCT6A;CCT2;DKC1;TCP1;CCT8;CCT7;CCT5;CCT4;WRAP53
52	regulation of mitotic cell cycle phase transition (GO:1901990)	72/188	5.62826e-06	0.000582201	0	0	2.0069	24.2588	CEP57;CETN2;KIF14;BUB1B;PSMD6;PSMD7;PSMD5;PSMD3;CEP250;KNTC1;NEK2;FBXO5;CEP290;YWHAG;HSP90AA1;ANAPC7;HAUS6;TUBG1;CKAP5;HAUS2;DDB1;PSMA5;PSMA3;PSMA1;PSMA2;PSME3;ZW10;ANAPC5;MAPRE1;ANAPC1;PSMD10;PSMD12;PSMD14;CUL1;HMMR;ANAPC10;PSMA7;ANAPC11;ZFP36L1;AURKA;CCNB1;PSMB4;PSMB5;PSMB2;UBD;E2F1;PSMF1;BUB3;PLK4;PLK5;ODF2;UBE2C;NEK6;CEP152;CDC6;ANLN;TPX2;CENPE;CENPF;RGCC;TFAP4;ERCC3;UBE2S;PSMC4;CENPJ;CDC16;C…
53	regulation of cellular response to heat (GO:1900034)	37/79	6.04754e-06	0.000613768	0	0	2.84109	34.1382	GSK3B;NUP205;POM121;HSP90AB1;NUP107;NUP188;NUP160;DNAJB1;HSPH1;DNAJB6;POM121C;NUP42;NUP85;CHORDC1;NUP62;HSF1;NUP43;RAE1;NDC1;HSPA8;HSP90AA1;SEC13;NUP133;NUP210;NUP155;PTGES3;NUP153;NUP93;DNAJC2;NUP50;NUP35;ATM;NUP98;NUP58;HSPA1B;ATR;NUP37
54	ribosomal large subunit biogenesis (GO:0042273)	29/57	8.1009e-06	0.00080694	0	0	3.33762	39.1287	RPL10;PAK1IP1;NIP7;MAK16;NOP2;MALSU1;RPF2;RPL7;RPL7A;PES1;RRS1;HEATR3;SURF6;BRIX1;RRP15;MDN1;NPM1;GTF3A;RPL23A;WDR12;NLE1;TRAF7;BOP1;RSL1D1;EBNA1BP2;NSA2;LAS1L;RSL24D1;RPL26L1
55	regulation of cell cycle phase transition (GO:1901987)	42/95	9.08728e-06	0.000888736	0	0	2.55654	29.678	PSMD10;PSMD12;PSMD14;CUL1;BUB1B;ANAPC10;PSMA7;ANAPC11;PSMD6;CCNB1;PSMB4;PSMD7;PSMB5;PSMB2;PSMD5;UBD;PSMD3;FBXO5;BUB3;PSMF1;GTSE1;ANAPC7;UBE2C;DDB1;PSMA5;PSMA3;DBF4;TFAP4;PSMA1;ERCC3;PSMA2;PSMC4;UBE2S;PSME3;CDC16;ERCC2;PSMC2;CDK1;ANAPC5;ANAPC1;MAD2L1;TAF1
56	pre-replicative complex assembly involved in nuclear cell cycle DNA replication (GO:0006267)	8/8	1.01109e-05	0.000971193	0	0	121984	1.40305e+06	MCM7;MCMDC2;ORC3;MCM3;MCM4;MCM5;MCM6;MCM2
57	RNA metabolic process (GO:0016070)	54/133	1.16237e-05	0.00109691	0	0	2.20704	25.0774	TP53RK;FASTKD2;HNRNPU;HNRNPR;ADAR;RBM3;PTBP1;SYNCRIP;ZC3H12A;PAPOLA;NCBP1;NCBP2;PABPC4;THOC1;DDX54;GTF2F2;SND1;PRPF4;HNRNPUL1;DKC1;HNRNPH1;XRN2;PABPC3;RNASEH2B;RNASEH2A;NUFIP1;DHX8;DHX9;LAGE3;TBRG4;EXOSC7;RNASEH1;PCBP2;POLR2D;DROSHA;POLR2G;HNRNPA1;POLR2J;POLR2K;HNRNPA0;RBM39;HNRNPA3;PNPT1;HNRNPL;HNRNPM;LSM8;HNRNPK;HNRNPF;AGO2;HNRNPA2B1;HNRNPD;MPHOSPH10;HNRNPC;RBMX
58	anaphase-promoting complex-dependent catabolic process (GO:0031145)	38/84	1.2514e-05	0.00116056	0	0	2.66402	30.0732	RB1;PSMD10;PSMD12;PSMD14;BUB1B;ANAPC10;PSMA7;ANAPC11;AURKA;PSMD6;CCNB1;PSMB4;PSMD7;PSMB5;PTTG1;PSMB2;PSMD5;PSMD3;FBXO5;BUB3;PSMF1;SKP2;ANAPC7;UBE2C;PSMA5;PSMA3;PSMA1;PSMA2;PSMC4;UBE2S;PSME3;CDC16;CDK2;PSMC2;CDK1;ANAPC5;ANAPC1;MAD2L1
59	pre-replicative complex assembly (GO:0036388)	31/64	1.45011e-05	0.00132206	0	0	3.02751	33.7304	PSMD10;PSMD12;MCM7;PSMD14;MCM8;PSMA7;PSMD6;PSMB4;PSMD7;ORC6;PSMB5;ORC1;PSMB2;PSMD5;ORC3;PSMD3;ORC2;PSMF1;CDC6;PSMA5;PSMA3;PSMA1;PSMA2;PSMC4;PSME3;PSMC2;MCM3;MCM4;MCM5;MCM6;MCM2
60	mitotic chromosome condensation (GO:0007076)	17/27	1.62546e-05	0.00145722	0	0	5.47088	60.3281	RB1;SET;CSNK2A1;CDCA5;NCAPH2;NCAPG2;CSNK2A2;NCAPG;TENT4A;SMC4;NCAPH;PHF8;SMC2;CCNB1;NUSAP1;CDK1;NCAPD2
61	double-strand break repair (GO:0006302)	63/164	1.8786e-05	0.00161111	0	0	2.01496	21.9276	DCLRE1B;H2AX;FEN1;DCLRE1C;MRE11;MCM8;HMGB2;SMC6;BRCA1;HMGB1;BRCA2;TENT4A;POLB;EME1;CHEK2;NBN;KPNA2;GEN1;PARP1;PARP2;RMI1;NSMCE2;RECQL;SETMAR;ACTR8;BAZ1B;PARP9;MMS22L;SFPQ;UBE2V2;DNA2;BLM;VCP;PSMD14;PRKDC;CDCA5;DDX1;RNF8;BRCC3;RAD54B;RAD51AP1;BRIP1;SLX4;RAD21;NSD2;TP53BP1;BARD1;POLQ;XRCC5;XRCC2;EYA3;XRCC1;PALB2;POLA1;PPP5C;RAD50;TDP1;ERCC1;RFWD3;UBE2N;NABP1;ATM;TRIP13
62	DNA strand elongation involved in DNA replication (GO:0006271)	13/18	1.8845e-05	0.00161111	0	0	8.3629	90.9822	GINS1;RFC3;PCNA;RFC4;LIG1;MCM7;MCMDC2;GINS3;GINS4;POLA1;POLE3;MCM3;MCM4
63	mitotic DNA replication (GO:1902969)	9/10	1.88697e-05	0.00161111	0	0	28.9317	314.718	GINS1;POLA1;LIG1;MCMDC2;GINS3;MCM3;MCM4;MCM6;MCM2
64	regulation of sister chromatid cohesion (GO:0007063)	10/12	2.31276e-05	0.0019438	0	0	16.0755	171.598	RB1;FEN1;ESPL1;CDCA5;DDX11;RAD21;CTNNB1;AXIN2;HDAC8;BUB1
65	tRNA aminoacylation for protein translation (GO:0006418)	23/43	2.4406e-05	0.00201969	0	0	3.70315	39.33	AARS1;KARS1;MARS2;MARS1;DARS2;YARS2;DARS1;WARS1;WARS2;AIMP1;AIMP2;GARS1;LARS2;EPRS1;PPA1;NARS2;TARS2;IARS1;EEF1E1;FARSA;CARS2;TARS1;FARSB
66	mitotic cell cycle phase transition (GO:0044772)	76/209	2.70235e-05	0.00220242	0	0	1.84712	19.4295	RB1;CEP57;USP37;CCNJ;CCNH;CETN2;CCNF;PPP2R2A;FOXM1;PHF8;CCND1;PPME1;CHEK2;MYC;RCC1;CEP250;NEK2;SKP2;PHLDA1;CEP290;YWHAG;HSP90AA1;BORA;ANAPC7;HAUS6;TUBG1;MASTL;CKAP5;HAUS2;CDC25B;CCNA2;MELK;DBF4;CCNE2;CCNE1;MAPRE1;PLCB1;BCAT1;CCNP;AJUBA;CCNO;ANAPC1;CUL1;PKMYT1;GSPT1;AURKA;CCNB2;CCNB1;SPAST;E2F1;E2F3;PLK4;CDKN2A;ODF2;UBE2C;PLK2;CEP152;INHBA;TPD52L1;CUL4A;CDK6;CDK4;UBE2S;CENPJ;CDC16;CDK2;PPP2R2D;SPD…
67	spliceosomal complex assembly (GO:0000245)	24/46	2.81901e-05	0.0022298	0	0	3.51315	36.8057	SRPK3;ZRSR2;NCBP1;DDX1;CELF3;DDX23;SRSF1;USP39;CRNKL1;SRPK1;GCFC2;PUF60;SNRPD2;SNRPD1;SNRPG;LUC7L;LUC7L3;KHDC4;SNRPE;SNRNP200;SRSF6;SF3B1;SRSF10;SRSF9
68	DNA replication initiation (GO:0006270)	21/38	2.86031e-05	0.0022298	0	0	3.97691	41.6064	PRIM2;MCM7;MCM8;PRIM1;CDC6;LRWD1;POLA1;ORC6;DBF4;ORC1;ORC3;POLE2;ORC2;CDK2;POLE3;MCM3;MCM4;MCM5;TOPBP1;MCM6;MCM2
69	tRNA aminoacylation (GO:0043039)	21/38	2.86031e-05	0.0022298	0	0	3.97691	41.6064	AARS1;KARS1;MARS2;MARS1;GATC;DARS2;YARS2;DARS1;WARS1;WARS2;AIMP1;AIMP2;GARS1;LARS2;EPRS1;PPA1;IARS1;EEF1E1;FARSA;TARS1;FARSB
70	positive regulation of telomere maintenance via telomerase (GO:0032212)	19/33	3.16957e-05	0.00243559	0	0	4.36821	45.2517	CCT3;CCT2;TNKS;XRCC5;CCT6A;HMBOX1;TCP1;CTNNB1;POT1;NEK2;ATM;MAPKAPK5;PRKCQ;CCT8;CCT7;HNRNPA1;CCT5;CCT4;ATR
71	protein sumoylation (GO:0016925)	27/55	3.77424e-05	0.00285938	0	0	3.10612	31.635	NUP205;POM121;NUP107;NUP188;NUP160;POM121C;NUP42;NUP85;NUP62;NUP43;RAE1;NDC1;UBE2I;NUP133;NUP210;NUP155;NSMCE2;NUP153;NUP93;NUP50;NUP35;UBA2;NUP98;SAE1;NUP58;STX1A;NUP37
72	positive regulation of telomere maintenance via telomere lengthening (GO:1904358)	20/36	3.9978e-05	0.00296009	0	0	4.02367	40.7484	CCT3;CCT2;TNKS;XRCC5;CCT6A;HMBOX1;HNRNPA2B1;TCP1;CTNNB1;POT1;NEK2;ATM;MAPKAPK5;PRKCQ;CCT8;CCT7;HNRNPA1;CCT5;CCT4;ATR
73	nucleosome assembly (GO:0006334)	28/58	4.01722e-05	0.00296009	0	0	3.00666	30.4344	H2AX;HMGB2;MACROH2A1;IPO4;HIRA;CHAF1B;SART3;H3C13;H2BC21;H3C1;H2BU1;SOX9;H2BC9;NPM1;H2BC3;NAP1L1;H2BC17;H2BC18;NAP1L4;H2BC12;H2BC13;H2BC14;H2BC15;H2BC10;H2BC11;HAT1;ANP32B;ASF1B
74	maturation of LSU-rRNA (GO:0000470)	16/26	4.36609e-05	0.00317367	0	0	5.14797	51.6808	DDX18;NIFK;MAK16;NOP2;RPF2;WDR12;RPL7;RPL7A;BOP1;RSL1D1;NSA2;LAS1L;PES1;ZNHIT6;RPL7L1;RRP15
75	G1/S transition of mitotic cell cycle (GO:0000082)	37/85	4.58392e-05	0.00325122	0	0	2.48498	24.8258	RB1;USP37;PCNA;CCNH;CUL1;TYMS;GSPT1;PHF8;CCND1;ORC1;MYC;E2F1;RCC1;E2F3;FBXO5;RRM2;CDKN2A;PLK2;CDC6;INHBA;CUL4A;DHFR;POLA1;DBF4;TFDP1;CDK6;CCNE2;CDK5;CCNE1;CDK4;CDK2;SPDYA;BCAT1;CRLF3;MNAT1;CDKN3;CUL4B
76	DNA-templated transcription, termination (GO:0006353)	32/70	4.59365e-05	0.00325122	0	0	2.71365	27.1046	SLBP;ZNF473;CCNH;CSTF3;CSTF2;TTF2;TAF1D;FIP1L1;TAF1B;TAF1A;PAPOLA;CSTF1;POLR2K;NCBP1;CPSF1;NCBP2;MTERF2;GTF2H3;WDR33;NUDT21;ERCC3;POLR1A;POLR1B;POLR1C;ERCC2;SNRPG;POLR1F;SNRPE;SNRPF;MNAT1;POLR3K;SNRPB
77	protein import into nucleus (GO:0006606)	34/76	4.67026e-05	0.00326251	0	0	2.60908	26.0169	RPAIN;POM121;NUP107;NXT1;NUP188;CSE1L;IPO7;PHB2;IPO4;IPO5;POM121C;NUP85;NUP62;HEATR3;E2F3;KPNA2;TNPO1;KPNA3;KPNA1;SEC13;NUP133;NUP155;RPL23;NUTF2;NUP153;RANBP6;MMP12;NUP93;NUP50;NUP35;NUP62CL;KPNB1;RAN;SPRN
78	rRNA metabolic process (GO:0016072)	61/162	5.05316e-05	0.00348474	0	0	1.95016	19.2927	RPL30;RPL31;DDX47;WDR3;WDR43;RPL7;RRP9;RPL7A;NOB1;RRP12;RPL39;UTP14A;WDR36;RPS7;DIS3;RPL23;DDX10;WDR75;DDX54;UTP18;EBNA1BP2;DKC1;XRN2;PIH1D2;DDX27;RPL10;HEATR1;NOLC1;NOL8;MRM2;NOL6;EXOSC7;EXOSC5;PDCD11;BMS1;EXOSC9;PES1;EXOSC8;UTP20;RPS2;EXOSC3;LYAR;MDN1;DCAF13;RPL19;NOP56;NOP58;UTP6;NIFK;KRR1;RPL23A;RRP1B;WDR12;BYSL;RCL1;RPS25;BOP1;TBL3;LAS1L;MPHOSPH10;NOL11
79	regulation of ATP metabolic process (GO:1903578)	27/56	5.64674e-05	0.00384479	0	0	2.99882	29.334	NUP205;POM121;NUP107;NUP188;SHMT2;PRKAG1;NUP160;POM121C;NUP42;NUP85;NUP62;BEND3;NUP43;RAE1;NDC1;SEC13;NUP133;NUP210;NUP155;NUP153;NUP93;NUP50;NUP35;NUP98;OGT;NUP58;NUP37
80	protein localization to chromosome, centromeric region (GO:0071459)	12/17	5.78972e-05	0.00389286	0	0	7.71797	75.3031	RB1;MTBP;BOD1;ZWILCH;ZW10;CDK1;CHAMP1;TTK;KNL1;BUB3;SPDL1;CENPA
81	positive regulation of canonical Wnt signaling pathway (GO:0090263)	51/130	5.93554e-05	0.00394164	0	0	2.0831	20.2726	PSMD6;CDH3;PSMD7;PSMD5;PSMD3;RUVBL1;SOX4;DACT1;ATP6AP2;AXIN1;AXIN2;DKK2;PSMA5;SFRP4;PSMA3;PSMA1;TBL1XR1;PSMA2;PSME3;TMEM9;CSNK1G2;PSMD10;AMER1;KANK1;PSMD12;VCP;PSMD14;TNKS;PPM1N;PSMA7;SCEL;PSMB4;PSMB5;PSMB2;UBR5;PSMF1;TBL1X;JUP;WNT3A;PLEKHA4;TMEM198;COL1A1;BAMBI;PTK7;PSMC4;CAPRIN2;GID8;PSMC2;LGR6;LGR5;RNF220
82	positive regulation of Wnt signaling pathway (GO:0030177)	58/153	6.12702e-05	0.00401917	0	0	1.97088	19.118	PSMD6;CDH3;PSMD7;PSMD5;PSMD3;RUVBL1;SOX4;DACT1;CSNK2A1;ATP6AP2;AXIN1;AXIN2;DKK2;PSMA5;SFRP4;PSMA3;PSMA1;TBL1XR1;PSMA2;PSME3;TMEM9;CSNK1G2;PSMD10;AMER1;KANK1;PSMD12;VCP;PSMD14;TNKS;PPM1N;PSMA7;SCEL;PSMB4;PSMB5;TERT;PSMB2;UBR5;PSMF1;TBL1X;ATP6V1C2;JUP;WNT3A;PLEKHA4;SULF1;SMARCA4;TMEM198;SULF2;COL1A1;LBX2;BAMBI;PTK7;PSMC4;CAPRIN2;GID8;PSMC2;LGR6;LGR5;RNF220
83	mitotic nuclear division (GO:0140014)	33/74	6.48864e-05	0.00420511	0	0	2.59372	25.0109	NCAPG2;BCCIP;KIF11;SMC3;SMC4;DSN1;SPAST;CHEK2;NUP62;NUSAP1;ZNF207;PIBF1;UBE2C;SMC1A;TUBG1;KNSTRN;MZT1;NDC80;ZWINT;SGO1;SGO2;WRAP73;TPX2;KIF18A;KIF18B;STAG2;ESPL1;KIF2A;UBE2S;ZW10;PPP2R2D;KPNB1;RAN
84	centromere complex assembly (GO:0034508)	20/37	6.76218e-05	0.00433021	0	0	3.78673	36.3586	HELLS;NPM1;CENPW;HJURP;KNL1;CENPA;CENPE;CENPF;CENPH;MIS18BP1;CENPI;RUVBL1;CENPL;OIP5;CENPN;RBBP7;CENPO;CENPP;DLGAP5;ITGB3BP
85	negative regulation of mRNA processing (GO:0050686)	11/15	6.93615e-05	0.00438936	0	0	8.84223	84.6747	BARD1;PTBP1;U2AF2;C1QBP;SAP18;RNPS1;SRSF6;RBMX;SRSF10;SRSF7;SRSF9
86	ncRNA processing (GO:0034470)	72/201	7.55468e-05	0.00472519	0	0	1.8031	17.1128	RPL30;POP1;RPL31;DDX47;WDR3;ADAR;WDR43;RPL7;RRP9;RPL7A;NOB1;RRP12;RPL39;UTP14A;WDR36;RPS7;DIS3;RPL23;DDX10;WDR75;DDX54;UTP18;EBNA1BP2;DKC1;XRN2;PIH1D2;AARS1;DDX27;RPL10;KARS1;HEATR1;NOLC1;NOL8;MRM2;NOL6;EXOSC7;EXOSC5;PDCD11;EXOSC9;PES1;BMS1;EXOSC8;DROSHA;UTP20;RPS2;EXOSC3;LYAR;MDN1;DCAF13;RPL19;NOP56;UTP6;NOP58;SSB;KRR1;INTS2;RPL23A;RRP1B;WDR12;BYSL;RCL1;RPS25;BOP1;TBL3;LAS1L;PRKRA;AGO2;HNRNPA2B1…
87	negative regulation of mitotic metaphase/anaphase transition (GO:0045841)	14/22	7.86961e-05	0.00486559	0	0	5.62896	53.1932	BUB1B;TEX14;TTK;ZWINT;CENPF;ZW10;ZNF207;ATM;KNTC1;BUB3;FBXO5;TRIP13;BUB1;MAD2L1
88	nuclear DNA replication (GO:0033260)	9/11	8.16831e-05	0.00488193	0	0	14.4649	136.153	MCM7;MCMDC2;ORC3;DONSON;MCM3;MCM4;MCM5;MCM6;MCM2
89	positive regulation of protein localization to Cajal body (GO:1904871)	9/11	8.16831e-05	0.00488193	0	0	14.4649	136.153	CCT3;CCT6A;CCT2;DKC1;TCP1;CCT8;CCT7;CCT5;CCT4
90	regulation of protein localization to Cajal body (GO:1904869)	9/11	8.16831e-05	0.00488193	0	0	14.4649	136.153	CCT3;CCT6A;CCT2;DKC1;TCP1;CCT8;CCT7;CCT5;CCT4
91	ribonucleoprotein complex biogenesis (GO:0022613)	28/60	8.60193e-05	0.00508459	0	0	2.81837	26.3826	LTV1;PAK1IP1;NIP7;MALSU1;RPF2;RPL7;XPO1;PES1;TGS1;RRS1;HEATR3;SURF6;RIOK1;NOM1;NPM1;RPS7;GTF3A;DDX31;URB2;WDR12;BYSL;CUL4A;BOP1;RPS25;EBNA1BP2;RBIS;RPL26L1;CUL4B
92	chromosome organization (GO:0051276)	43/106	8.87296e-05	0.00518779	0	0	2.20097	20.5349	L3MBTL1;TOP2A;HDAC2;CETN2;SUV39H1;SETD7;SUPT4H1;HMGB2;COPS7B;HDAC8;H3C13;MYC;GATAD1;NUF2;H3C1;RAE1;HMGN1;CENPW;NUP155;NUP133;PARP1;HMGA2;AXIN2;LRWD1;SAFB;RAD23B;NDC80;SMARCA4;H1-5;DDB1;CUL4A;COPS5;MSH2;CENPH;RFWD3;POLE3;PADI3;BRWD1;COPS8;PADI1;EZH2;PHF19;CUL4B
93	regulation of telomere maintenance via telomerase (GO:0032210)	25/52	0.000111731	0.0064624	0	0	2.98149	27.1298	TNKS;HNRNPU;NAT10;TENT4B;SMG5;HMBOX1;NEK2;CCT8;CCT7;HNRNPA1;CCT5;CCT4;CCT3;CCT2;XRCC5;CCT6A;GNL3L;TCP1;POT1;CTNNB1;MAPKAPK5;PRKCQ;ATM;HNRNPC;ATR
94	positive regulation of mitotic nuclear division (GO:0045840)	19/36	0.000156581	0.00894109	0	0	3.59664	31.5135	RB1;PDGFRB;ANAPC7;NSMCE2;LRP5;ANAPC11;AURKA;EREG;IL1A;EPGN;RGCC;ESPL1;IL1B;NUP62;CDC16;NUSAP1;ANAPC5;PHIP;DLGAP5
95	cellular response to DNA damage stimulus (GO:0006974)	113/350	0.000157911	0.00894109	0	0	1.54282	13.505	MRE11;TRRAP;FMR1;NUDT1;SMC6;PARK7;CCND1;CHEK2;MYC;CHCHD6;ZC3H12A;MACROD1;NBN;WDHD1;LIG1;DDX11;RECQL;CHD1L;MSH2;DDIT3;TIMELESS;EPHA2;BLM;VCP;PRKDC;UBA6;FBXO45;PDS5B;PDS5A;RAD51AP1;VCPIP1;MRNIP;OARD1;UBR5;TP53BP1;MORC2;BARD1;LYN;PLK5;XRCC5;CBX3;FANCL;XRCC2;FANCA;FANCC;FANCF;FAM111A;POLA1;TDP1;UBE2T;SPDYA;CDK1;NABP1;ATM;MMS19;UBA1;HROB;MNAT1;RAD9B;RAD18;ATR;BCL2L1;H2AX;RPAIN;TOP2A;FEN1;MCM7;MCM8;SUV…
96	regulation of translation (GO:0006417)	64/178	0.000162423	0.00910078	0	0	1.81235	15.8133	EIF4A2;FMR1;EIF4A3;NAT10;YBX1;ELAVL1;RBM3;RPS6KA3;SYNCRIP;MTRF1;ENC1;SOX4;EIF2A;TSFM;UPF1;NCBP1;NCBP2;PUS7;ILF3;NCL;GEMIN5;MAPKAPK5;ETF1;GAPDH;ZNF598;RPL10;DHX9;PRKDC;SHMT2;DDX1;NOLC1;MALSU1;TYMS;MRPL13;GSPT1;FXR1;LARP1;IGF2BP1;METTL5;IGF2BP3;IGF2BP2;PAIP1;EIF2B4;TRAP1;NPM1;YTHDF1;PCIF1;EIF2AK2;UPF3B;GZMB;LARP4;PUM3;DHFR;IL6;EPRS1;CNOT1;CAPRIN1;HNRNPD;EIF3H;EIF3E;CALR;CNOT9;EIF3D;EIF3B
97	mitotic sister chromatid cohesion (GO:0007064)	11/16	0.000174088	0.00955868	0	0	7.07332	61.2263	NAA50;RB1;SGO1;BOD1;CDCA5;DSCC1;RAD21;PDS5B;PDS5A;SMC1A;REC8
98	DNA integrity checkpoint signaling (GO:0031570)	20/39	0.000177131	0.00955868	0	0	3.38769	29.2649	H2AX;DONSON;CDC5L;SETMAR;CDC6;BRIP1;CHEK2;E2F1;MAP3K20;TIMELESS;ATM;INTS7;CLSPN;NBN;TP53BP1;DNA2;ERCC6;RAD9B;CLOCK;ATR
99	DNA replication-independent nucleosome assembly (GO:0006336)	20/39	0.000177131	0.00955868	0	0	3.38769	29.2649	NPM1;CENPW;HJURP;KNL1;CENPA;IPO4;HIRA;CENPH;MIS18BP1;CENPI;RUVBL1;HAT1;CENPL;OIP5;CENPN;RBBP7;CENPO;CENPP;ITGB3BP;ASF1B
100	mitotic DNA replication initiation (GO:1902975)	6/6	0.000179481	0.00955868	0	0	91488	789125	POLA1;MCMDC2;GINS3;MCM3;MCM4;MCM2
101	nuclear cell cycle DNA replication initiation (GO:1902315)	6/6	0.000179481	0.00955868	0	0	91488	789125	POLA1;MCMDC2;GINS3;MCM3;MCM4;MCM2
102	DNA geometric change (GO:0032392)	15/26	0.000211752	0.0107821	0	0	4.38626	37.1082	BLM;MRE11;DHX9;DDX1;DDX11;HMGB2;RECQL;HMGB3;HMGB1;RAD50;HNRNPA2B1;POT1;ASCC3;NBN;DNA2
103	mitotic spindle assembly checkpoint signaling (GO:0007094)	13/21	0.000213914	0.0107821	0	0	5.22579	44.1576	BUB1B;TEX14;TTK;ZWINT;CENPF;ZW10;ZNF207;ATM;KNTC1;BUB3;TRIP13;BUB1;MAD2L1
104	mitotic spindle checkpoint signaling (GO:0071174)	13/21	0.000213914	0.0107821	0	0	5.22579	44.1576	BUB1B;TEX14;TTK;ZWINT;CENPF;ZW10;ZNF207;ATM;KNTC1;BUB3;TRIP13;BUB1;MAD2L1
105	spindle assembly checkpoint signaling (GO:0071173)	13/21	0.000213914	0.0107821	0	0	5.22579	44.1576	BUB1B;TEX14;TTK;ZWINT;CENPF;ZW10;ZNF207;ATM;KNTC1;BUB3;TRIP13;BUB1;MAD2L1
106	negative regulation of mRNA splicing, via spliceosome (GO:0048025)	10/14	0.000216484	0.0107821	0	0	8.03669	67.8136	PTBP1;U2AF2;C1QBP;SAP18;RNPS1;SRSF6;RBMX;SRSF10;SRSF7;SRSF9
107	protein localization to kinetochore (GO:0034501)	10/14	0.000216484	0.0107821	0	0	8.03669	67.8136	MTBP;ZWILCH;RCC2;ZW10;CDK1;CHAMP1;TTK;KNL1;BUB3;SPDL1
108	protein modification by small protein conjugation or removal (GO:0070647)	10/14	0.000216484	0.0107821	0	0	8.03669	67.8136	DESI2;UBA6;UBA5;UBD;UBA3;UBA2;UBA1;NAE1;SAE1;ATG7
109	positive regulation of telomerase activity (GO:0051973)	18/34	0.000221103	0.0109111	0	0	3.61977	30.4672	CCT2;HSP90AA1;HSP90AB1;TNKS;XRCC5;PTGES3;GRHL2;HMBOX1;DKC1;MYC;TCP1;CTNNB1;POT1;NEK2;MAPKAPK5;PRKCQ;CCT4;WRAP53
110	cell cycle G1/S phase transition (GO:0044843)	28/63	0.000242916	0.0118786	0	0	2.57629	21.4419	RB1;USP37;CCNH;CUL1;GSPT1;PHF8;CCND1;MYC;E2F1;RCC1;E2F3;CDKN2A;PLK2;INHBA;CCNA2;CUL4A;DBF4;CDK6;CCNE2;CCNE1;CDK4;CDK2;SPDYA;BCAT1;CRLF3;MNAT1;CDKN3;CUL4B
111	protein localization to condensed chromosome (GO:1903083)	9/12	0.000257351	0.0123598	0	0	9.64263	79.697	MTBP;ZWILCH;ZW10;CDK1;CHAMP1;TTK;BUB3;KNL1;SPDL1
112	purine nucleoside monophosphate biosynthetic process (GO:0009127)	9/12	0.000257351	0.0123598	0	0	9.64263	79.697	ATIC;IMPDH1;IMPDH2;PPAT;GMPS;ADSS2;GART;PAICS;PFAS
113	nucleocytoplasmic transport (GO:0006913)	20/40	0.000275551	0.0131167	0	0	3.21809	26.3778	NUP205;NPM1;NXT1;ANP32A;NCBP1;NCBP2;NUTF2;MALT1;LSG1;XPO1;SNRPD2;SNRPD1;SNRPG;GEMIN5;SNRPE;NUP98;SNRPF;HNRNPA1;GEMIN8;SNRPB
114	positive regulation of cell cycle process (GO:0090068)	40/101	0.000280677	0.0132435	0	0	2.11347	17.2846	GPSM2;FEN1;KIF14;LRP5;AURKA;CCNB1;SPAST;RACGAP1;CSPP1;RAD21;NUP62;NUSAP1;MAP3K20;ECT2;E2F7;E2F8;GEN1;PDGFRB;PLK4;RANBP1;PCID2;DDX11;RCC2;CEP295;KIF23;CDC6;NDC80;CDC25B;EREG;CIT;SSTR5;IL1A;EPGN;RGCC;DBF4;IL1B;PHIP;PKP4;KIF20B;MAD2L1
115	DNA double-strand break processing (GO:0000729)	12/19	0.000289202	0.0132959	0	0	5.51212	44.9148	BARD1;BLM;RAD50;MRE11;SLX4;UBE2N;UBE2V2;SETMAR;ATM;BRCA1;DNA2;NBN
116	negative regulation of RNA splicing (GO:0033119)	12/19	0.000289202	0.0132959	0	0	5.51212	44.9148	PTBP1;U2AF2;C1QBP;SAP18;RNPS1;SRSF6;RBMX;SRSF10;SRSF7;RPS13;PTBP3;SRSF9
117	positive regulation of establishment of protein localization (GO:1904951)	12/19	0.000289202	0.0132959	0	0	5.51212	44.9148	CCT3;CCT6A;CCT2;DKC1;CEP295;CENPJ;TCP1;CCT8;CCT7;CCT5;CCT4;WRAP53
118	regulation of mitotic cell cycle (GO:0007346)	63/178	0.000299655	0.0136597	0	0	1.76802	14.3437	RB1;BTG3;INTS13;BUB1B;HNRNPU;MKI67;CKS1B;PSMD6;PSMD7;PSMD5;PSMD3;RCC1;NEK2;PIM3;FBXO5;DLGAP5;BORA;ANAPC7;SPHK1;CDC25B;DDB1;PSMA5;PSMA3;PSMA1;PSMA2;PSME3;CKS2;ANAPC5;KIF20B;ANAPC1;CUL9;L3MBTL1;PSMD10;CUL7;PSMD12;PSMD14;CUL1;PKMYT1;ANAPC10;PSMA7;ANAPC11;CCNB1;PSMB4;PSMB5;PSMB2;UBD;HSF1;PSMF1;BUB3;UBE2C;NEK6;USP22;SMOC2;TFAP4;ERCC3;UBE2S;PSMC4;CDC16;ERCC2;PSMC2;CDK1;CDK13;MAD2L1
119	establishment of protein localization to organelle (GO:0072594)	32/76	0.000305973	0.0138305	0	0	2.34268	18.957	RPAIN;POM121;RALA;NUP107;NXT1;NUP188;CSE1L;IPO7;PHB2;IPO4;IPO5;POM121C;NUP85;LAMP3;LAMP2;NUP62;HEATR3;E2F3;TNPO1;SEC13;NUP133;NUP155;NUTF2;NUP153;RANBP6;MMP12;NUP93;NUP50;NUP62CL;KPNB1;RAN;SPRN
120	regulation of DNA metabolic process (GO:0051052)	22/46	0.000312324	0.0138913	0	0	2.95039	23.814	UPF1;SMG1;KDM1B;XRCC5;ALYREF;THOC1;WRNIP1;HDAC8;GRHL2;SMG5;MYC;SUB1;USP1;HNRNPD;UBE2N;UBE2V2;MPV17;NBN;KPNA2;MPHOSPH8;STOX1;KPNA1
121	chromatin remodeling at centromere (GO:0031055)	17/32	0.000312482	0.0138913	0	0	3.64605	29.4272	HELLS;NPM1;CENPW;HJURP;KNL1;CENPA;CENPH;MIS18BP1;CENPI;RUVBL1;CENPL;OIP5;CENPN;RBBP7;CENPO;CENPP;ITGB3BP
122	CENP-A containing chromatin organization (GO:0061641)	16/30	0.000442046	0.0193314	0	0	3.67616	28.395	NPM1;CENPW;HJURP;KNL1;CENPA;CENPH;MIS18BP1;CENPI;RUVBL1;CENPL;OIP5;CENPN;RBBP7;CENPO;CENPP;ITGB3BP
123	CENP-A containing nucleosome assembly (GO:0034080)	16/30	0.000442046	0.0193314	0	0	3.67616	28.395	NPM1;CENPW;HJURP;KNL1;CENPA;CENPH;MIS18BP1;CENPI;RUVBL1;CENPL;OIP5;CENPN;RBBP7;CENPO;CENPP;ITGB3BP
124	double-strand break repair via nonhomologous end joining (GO:0006303)	27/62	0.000464462	0.0201479	0	0	2.48376	19.0619	DCLRE1B;H2AX;DCLRE1C;MRE11;PSMD14;PRKDC;HMGB2;RNF8;BRCA1;HMGB1;BRCC3;POLB;NSD2;NBN;TP53BP1;BARD1;POLQ;XRCC5;NSMCE2;SETMAR;POLA1;RAD50;ERCC1;UBE2V2;UBE2N;ATM;ERCC6
125	double-strand break repair via homologous recombination (GO:0000724)	38/97	0.000506749	0.0216317	0	0	2.07525	15.746	BLM;FEN1;MRE11;PSMD14;MCM7;MCM8;MCMDC2;SMC6;BRCA1;BRCA2;RAD54B;RAD51AP1;SLX4;RAD21;NBN;GEN1;POLQ;PARP1;RMI1;XRCC2;NSMCE2;GINS4;RECQL;XRCC1;FANCB;PALB2;REC8;MMS22L;SFPQ;RAD50;RFWD3;UBE2N;MCM3;NABP1;MCM4;MCM5;MCM6;MCM2
126	extracellular structure organization (GO:0043062)	73/216	0.000510258	0.0216317	0	0	1.64799	12.4927	COL18A1;SPARC;ITGB5;ITGB4;SERPINE1;DMP1;LAMC2;ICAM5;ICAM1;MMP20;COMP;ADAMTS2;MMP24;IBSP;ADAMTSL2;ITGAX;COL10A1;ITGB8;ITGAV;ADAMTS6;ADAMTS7;POSTN;COL27A1;MMP7;MMP1;ITGA2;MMP2;MMP3;BGN;TEX14;MMP9;MMP10;TGFBR1;MMP12;BCAN;MMP14;VCAN;MMP13;LOX;PXDN;ADAM12;MATN1;COL8A1;COL6A3;ITGA6;CD47;CD44;MATN3;FBN2;COL11A1;ADAMTS12;ACAN;ADAMTS14;SPP1;LUM;FN1;LAMB1;DSPP;COL1A1;SMOC2;COL3A1;COL1A2;COL5A1;COL7A1;COL5A…
127	positive regulation of telomerase RNA localization to Cajal body (GO:1904874)	10/15	0.000510731	0.0216317	0	0	6.42893	48.7292	CCT3;CCT6A;CCT2;DKC1;RUVBL1;TCP1;CCT8;CCT7;CCT5;CCT4
128	nucleosome organization (GO:0034728)	37/94	0.000536022	0.0225255	0	0	2.09137	15.7508	H2AX;H2AW;SET;HMGB2;RNF8;MACROH2A1;CHAF1B;SART3;H3C13;H2BC21;H3C1;H2BU1;SOX9;H2BC9;SMARCC1;SUPT16H;NPM1;H2BC3;HMGA1;NAP1L1;H2BC17;H2BC18;H1-3;NAP1L4;SMARCA4;H2BC12;H1-5;H2BC13;H1-4;H2BC14;MCM3AP;H2BC15;H2BC10;H2BC11;POLE3;ANP32E;ANP32B
129	external encapsulating structure organization (GO:0045229)	73/217	0.000592644	0.0247119	0	0	1.63644	12.1602	COL18A1;SPARC;ITGB5;ITGB4;SERPINE1;DMP1;LAMC2;ICAM5;ICAM1;MMP20;COMP;TGM1;ADAMTS2;MMP24;IBSP;ADAMTSL2;ITGAX;COL10A1;ITGB8;ITGAV;ADAMTS6;ADAMTS7;POSTN;COL27A1;MMP7;MMP1;ITGA2;MMP2;MMP3;BGN;MMP9;MMP10;MMP12;BCAN;MMP14;VCAN;MMP13;LOX;PXDN;ADAM12;MATN1;COL8A1;COL6A3;ITGA6;CD47;CD44;MATN3;FBN2;COL11A1;ADAMTS12;ACAN;ADAMTS14;SPP1;LUM;FN1;LAMB1;HRNR;DSPP;COL1A1;SMOC2;COL3A1;COL1A2;COL5A1;COL7A1;COL5A2;I…
130	positive regulation of gene expression, epigenetic (GO:0045815)	25/57	0.000654124	0.026859	0	0	2.51481	18.4391	CDCA4;DDX21;MACROH2A1;ATAD2B;TAF1D;TAF1B;ZMIZ2;TAF1A;SF3B1;POLR2K;ATAD2;HMGA1;DEK;BAZ1B;ARID1B;H1-3;H1-5;H1-4;KAT2A;MYBBP1A;POLR1A;POLR1B;POLR1C;POLR1F;ERCC6
131	regulation of mitotic nuclear division (GO:0007088)	25/57	0.000654124	0.026859	0	0	2.51481	18.4391	CUL9;L3MBTL1;CUL7;LRP5;MKI67;PKMYT1;AURKA;CCNB1;NUP62;NUSAP1;RCC1;NEK2;FBXO5;PDGFRB;BORA;BMP7;EREG;BMP4;IL1A;EPGN;RGCC;IL1B;PHIP;KIF20B;CDK13
132	mRNA metabolic process (GO:0016071)	37/95	0.000679415	0.0276862	0	0	2.05518	14.9911	TCERG1;SLBP;ZNF473;DDX5;SF3B2;CSTF3;SRSF1;SUPT4H1;HNRNPR;USP39;TBRG4;PTBP1;U2AF2;HSF1;PCBP2;DHX15;SRSF11;HNRNPA0;CPSF6;PNPT1;SSB;NCBP1;NCBP2;NONO;EREG;NUDT21;SFPQ;PRPF3;HNRNPA2B1;SNRPG;PABPC3;SNRPE;SNRPF;SRSF7;HSPA1B;SNRPB;SRSF9
133	CRD-mediated mRNA stabilization (GO:0070934)	5/5	0.000756005	0.0299011	0	0	76240	547972	SYNCRIP;DHX9;IGF2BP1;HNRNPU;YBX1
134	pyrimidine nucleobase biosynthetic process (GO:0019856)	5/5	0.000756005	0.0299011	0	0	76240	547972	CAD;CTPS2;CTPS1;UMPS;DHODH
135	RNA localization to Cajal body (GO:0090670)	5/5	0.000756005	0.0299011	0	0	76240	547972	CCT2;DKC1;TCP1;CCT4;WRAP53
136	scaRNA localization to Cajal body (GO:0090666)	5/5	0.000756005	0.0299011	0	0	76240	547972	CCT2;DKC1;TCP1;CCT4;WRAP53
137	termination of RNA polymerase II transcription (GO:0006369)	17/34	0.000783943	0.0307798	0	0	3.21668	23.0031	SLBP;ZNF473;CPSF1;NCBP1;NCBP2;CSTF3;CSTF2;TTF2;WDR33;NUDT21;FIP1L1;CSTF1;PAPOLA;SNRPG;SNRPE;SNRPF;SNRPB
138	regulation of mitotic metaphase/anaphase transition (GO:0030071)	14/26	0.000887466	0.0345919	0	0	3.75165	26.3634	RB1;ANAPC7;UBE2C;NEK6;NSMCE2;CDC6;ANAPC11;CENPE;CCNB1;ESPL1;CDC16;ANAPC5;FBXO5;DLGAP5
139	skin development (GO:0043588)	32/80	0.000895704	0.0346618	0	0	2.14689	15.0667	FLG;SPRR3;CSTA;SPRR2G;ITGB4;ABCA12;CLDN1;EVPL;TGM1;SCEL;STMN1;MED1;WNT10A;CDSN;WNT5A;EREG;HRNR;COL1A1;FLG2;COL3A1;COL1A2;COL5A1;KRT16;COL5A2;ADAM9;ITGA6;MET;SPRR1A;IVL;SPRR1B;EPHA2;S100A7
140	nucleobase biosynthetic process (GO:0046112)	6/7	0.00100075	0.0379089	0	0	19.2756	133.137	SHMT2;GMPS;CTPS2;CTPS1;UMPS;PAICS
141	pyrimidine-containing compound biosynthetic process (GO:0072528)	6/7	0.00100075	0.0379089	0	0	19.2756	133.137	PRPS1;CAD;CTPS2;CTPS1;UMPS;DHODH
142	skin morphogenesis (GO:0043589)	6/7	0.00100075	0.0379089	0	0	19.2756	133.137	COL1A1;CDSN;COL1A2;ITGB4;ITGA6;ABCA12
143	regulation of glycolytic process (GO:0006110)	29/71	0.00103454	0.0386442	0	0	2.22303	15.2807	NUP205;POM121;NUP107;NUP188;PRKAG1;ZBTB20;NUP160;POM121C;NUP42;NUP85;NUP62;NUP43;RAE1;NDC1;SEC13;TIGAR;NUP133;NUP210;NUP155;NUP153;NUP93;IFNG;NUP50;GAPDHS;NUP35;NUP98;OGT;NUP58;NUP37
144	regulation of hematopoietic stem cell differentiation (GO:1902036)	29/71	0.00103454	0.0386442	0	0	2.22303	15.2807	PSMD10;YAP1;PSMD12;CBFB;PSMD14;PRKDC;PSMA7;PSMD6;PSMB4;PSMD7;PSMB5;PSMB2;PSMD5;MYB;PSMD3;PSMF1;TCF12;OSM;EIF2AK2;PUS7;RUNX1;PSMA5;PSMA3;PSMA1;PSMA2;PSMC4;PSME3;PSMC2;TCF3
145	DNA unwinding involved in DNA replication (GO:0006268)	10/16	0.0010718	0.0394879	0	0	5.35709	36.634	BLM;MCM7;MCMDC2;TWNK;HMGA1;RECQL;MCM4;MCM6;SSBP1;MCM2
146	purine ribonucleoside monophosphate biosynthetic process (GO:0009168)	10/16	0.0010718	0.0394879	0	0	5.35709	36.634	ATIC;IMPDH1;IMPDH2;PPAT;GMPS;AMPD2;ADSS2;PAICS;PFAS;GART
147	positive regulation of protein localization to nucleus (GO:1900182)	28/68	0.00107997	0.0395179	0	0	2.25351	15.3934	YAP1;TFRC;NMD3;PARK7;IPO5;TERT;HYAL2;ZC3H12A;UBR5;CCT8;CCT7;ECT2;GTSE1;CCT5;CCT4;CCT3;CCT2;JUP;LIF;F2;PARP9;CCT6A;IFNG;DKC1;TCP1;CDK1;RAN;ZPR1
148	regulation of stem cell differentiation (GO:2000736)	35/91	0.0012154	0.0441733	0	0	2.01293	13.5122	PSMD10;YAP1;PSMD12;NOTCH1;CBFB;PSMD14;PRKDC;TACSTD2;HNRNPU;PSMA7;PSMD6;PSMB4;PSMD7;PSMB5;PSMB2;PSMD5;MYB;PSMD3;PSMF1;NSUN2;TCF12;OSM;EIF2AK2;SLC4A11;PUS7;RUNX1;PSMA5;NUDT21;PSMA3;PSMA1;PSMA2;PSMC4;PSME3;PSMC2;TCF3
149	histone exchange (GO:0043486)	18/38	0.0012427	0.0448622	0	0	2.89506	19.3693	NPM1;CENPW;HJURP;RNF8;KNL1;CENPA;CENPH;MIS18BP1;CENPI;RUVBL1;ANP32E;CENPL;OIP5;CENPN;RBBP7;CENPO;CENPP;ITGB3BP
150	epidermal cell differentiation (GO:0009913)	23/53	0.00126465	0.0453504	0	0	2.46715	16.4632	FLG;MED1;SPRR3;CSTA;HDAC2;SPRR2G;CDSN;WNT5A;EVPL;USH2A;EREG;TGM1;SCEL;ERCC3;KRT16;ERCC2;ADAM9;CTNNB1;SPRR1A;IVL;SPRR1B;EPHA2;S100A7
151	regulation of hematopoietic progenitor cell differentiation (GO:1901532)	30/75	0.00127744	0.0455055	0	0	2.14641	14.3013	PSMD10;YAP1;PSMD12;CBFB;PSMD14;PRKDC;PSMA7;PSMD6;PSMB4;PSMD7;PSMB5;PSMB2;PSMD5;MYB;PSMD3;PSMF1;TCF12;OSM;EIF2AK2;PUS7;RUNX1;PSMA5;PSMA3;PSMA1;PSMA2;PSMC4;PSME3;PSMC2;PDCD2;TCF3
152	regulation of G2/M transition of mitotic cell cycle (GO:0010389)	52/149	0.00137606	0.0486962	0	0	1.72812	11.3858	CEP57;CETN2;KIF14;PSMD6;PSMD7;CCND1;PSMD5;PSMD3;CEP250;NEK2;FBXO5;CEP290;YWHAG;HSP90AA1;HAUS6;TUBG1;CKAP5;HAUS2;CDC25B;PSMA5;PSMA3;PSMA1;PSMA2;PSME3;MAPRE1;DTL;PSMD10;PSMD12;PSMD14;CUL1;HMMR;PSMA7;AURKA;CCNB1;PSMB4;PSMB5;PSMB2;PSMF1;STOX1;PLK4;ODF2;RCC2;CEP152;TPX2;CENPF;CDK4;PSMC4;CENPJ;CDK2;PSMC2;CDK1;CEP43
153	cellular macromolecule biosynthetic process (GO:0034645)	98/314	0.00144892	0.0499832	0	0	1.46542	9.57937	RPL30;MRE11;RPL31;SCX;PWP1;YARS2;RPL7;NBN;RPL39;RPS13;RPS7;RPL23;REV1;TIMELESS;DNA2;BLM;SET;RNASEH2A;GSPT2;MRPL13;GSPT1;BRIP1;ORC6;TERT;ORC1;ORC3;ORC2;CLSPN;BARD1;CDC6;INHBA;FAM111B;FAM111A;POLA1;RPS25;PPP5C;COPS5;AGO2;CDK2;CDK1;ATM;MMS19;RNPS1;RAD9B;RPS21;RSL24D1;ATR;FARSB;FEN1;MCM7;MCM8;BRCA1;MRPL32;MRPL3;RPL7A;EXO1;TOP1MT;MRPL9;TOPBP1;UPF1;TSFM;RFC3;RFC4;RMI1;PABPC4;DHPS;DARS1;ZAR1;DBF4;PAX8;E…
154	maturation of LSU-rRNA from tricistronic rRNA transcript (SSU-rRNA, 5.8S rRNA, LSU-rRNA) (GO:0000463)	9/14	0.00145638	0.0499832	0	0	5.78482	37.7853	DDX18;BOP1;NIFK;PES1;RPL7L1;ZNHIT6;RPF2;WDR12;RPL7
155	nuclear pore organization (GO:0006999)	9/14	0.00145638	0.0499832	0	0	5.78482	37.7853	NDC1;NUP93;AHCTF1;NUP205;NUP107;NUP133;NUP35;NUP153;NUP98
156	ribonucleoside monophosphate biosynthetic process (GO:0009156)	9/14	0.00145638	0.0499832	0	0	5.78482	37.7853	ATIC;IMPDH1;IMPDH2;PPAT;GMPS;ADSS2;PAICS;PFAS;GART
157	regulation of collagen biosynthetic process (GO:0032965)	11/19	0.00145889	0.0499832	0	0	4.41995	28.8627	BMP4;CIITA;HDAC2;IL6;RGCC;F2R;SCX;SUCO;F2;AMELX;RUNX1
158	positive regulation of DNA metabolic process (GO:0051054)	26/63	0.00154129	0.052472	0	0	2.2617	14.6448	H2AX;MRE11;PCNA;DHX9;RNF8;BRCA1;HMGB1;BRCC3;NPAS2;ZCWPW1;MYC;NBN;PDGFRB;USP7;TIGAR;USP9X;EYA3;GNL3;SMOC2;RAD50;RGCC;WT1;UBE2N;POT1;ERCC6;WRAP53
159	protein import (GO:0017038)	34/89	0.00162133	0.05485	0	0	1.99068	12.7891	RPAIN;POM121;NUP107;NXT1;NUP188;CSE1L;IPO7;PHB2;IPO4;IPO5;POM121C;NUP85;LAMP2;NUP62;HEATR3;E2F3;TNPO1;HSP90AA1;SEC13;NUP133;NUP155;HSPA4;NUTF2;NUP153;RANBP6;MMP12;NUP93;PEX3;NUP50;PEX5;NUP62CL;KPNB1;RAN;SPRN
160	chromatin assembly (GO:0031497)	29/73	0.00173008	0.0576482	0	0	2.12171	13.4932	H2AX;HMGB2;MACROH2A1;CHAF1B;SART3;H3C13;H2BC21;H3C1;H2BU1;SOX9;H2BC9;NPM1;H2BC3;HMGA2;NAP1L1;H2BC17;H2BC18;H1-3;NAP1L4;H2BC12;H1-5;H2BC13;H1-4;H2BC14;H2BC15;H2BC10;H2BC11;POLE3;ANP32B
161	peptidyl-lysine modification (GO:0018205)	39/106	0.00175548	0.0576482	0	0	1.87496	11.8967	NUP205;POM121;NUP107;USPL1;NUP188;LOXL3;PLOD3;PARK7;METTL21A;NUP160;LOXL2;METTL21C;RNF113A;SENP5;POM121C;NUP85;NUP42;NUP62;NUP43;RAE1;NDC1;UBE2I;NUP210;NUP155;NUP133;NSMCE2;NUP153;SENP1;NUP93;LOX;NUP50;UBA2;NUP35;NUP98;SAE1;STX1A;IVL;NUP58;NUP37
162	protein localization to nucleus (GO:0034504)	39/106	0.00175548	0.0576482	0	0	1.87496	11.8967	RPAIN;POM121;INTS13;NUP107;NXT1;NUP188;CSE1L;HNRNPU;NOL8;RPF2;IPO7;PHB2;IPO4;IPO5;POM121C;NUP85;NUP62;RRS1;HEATR3;E2F3;MSX1;TNPO1;SEC13;NUP155;NUP133;NUP153;NUTF2;RANBP6;BMP7;NUP93;BMP4;COL1A1;MMP12;NUP50;CALR;NUP62CL;KPNB1;RAN;SPRN
163	regulation of cell cycle process (GO:0010564)	39/106	0.00175548	0.0576482	0	0	1.87496	11.8967	CUL9;L3MBTL1;CUL7;AHCTF1;DCUN1D3;CETN2;TXLNG;KIF11;MKI67;PKMYT1;AURKA;RACGAP1;CEP250;RCC1;NEK2;RPRD1B;FBXO5;SOX9;ENTR1;ECT2;BUB1;PLK4;BORA;PLK5;CSNK2A1;PLK2;CSNK2A2;HMGA2;PRPF40A;KNSTRN;SND1;DBF4;PRC1;CTNNB1;KIF20A;ATF5;KIF20B;CDK13;BCL2L1
164	regulation of cellular amine metabolic process (GO:0033238)	22/51	0.00175763	0.0576482	0	0	2.4409	15.4845	PSMD10;NQO1;PSMD12;PSMD14;ODC1;PSMA7;AZIN1;PSMA5;PSMD6;PSMA3;PSMB4;PSMD7;PSMB5;PSMA1;PSMB2;PSMD5;PSMA2;PSMC4;PSME3;PSMD3;PSMC2;PSMF1
165	maturation of 5.8S rRNA from tricistronic rRNA transcript (SSU-rRNA, 5.8S rRNA, LSU-rRNA) (GO:0000466)	12/22	0.00179071	0.0583349	0	0	3.85772	24.4007	ABT1;EXOSC7;ERI1;EXOSC9;PES1;RPP40;EXOSC8;RRS1;UTP20;WDR12;EXOSC3;RPS21
166	regulation of exit from mitosis (GO:0007096)	18/39	0.00180026	0.0583349	0	0	2.75702	17.4239	ANAPC7;UBE2C;CDCA5;BUB1B;PHB2;ANAPC10;ANAPC11;ANLN;RGCC;UBE2S;ZW10;CDC16;KNTC1;NEK2;ANAPC5;BUB3;ANAPC1;MAD2L1
167	double-strand break repair via break-induced replication (GO:0000727)	8/12	0.00195092	0.0617293	0	0	6.42664	40.0988	MCM7;MCMDC2;GINS4;MCM3;MCM4;MCM5;MCM6;MCM2
168	positive regulation of metaphase/anaphase transition of cell cycle (GO:1902101)	8/12	0.00195092	0.0617293	0	0	6.42664	40.0988	RB1;ANAPC7;ESPL1;CDC16;NSMCE2;ANAPC5;DLGAP5;ANAPC11
169	positive regulation of mitotic metaphase/anaphase transition (GO:0045842)	8/12	0.00195092	0.0617293	0	0	6.42664	40.0988	RB1;ANAPC7;ESPL1;CDC16;NSMCE2;ANAPC5;DLGAP5;ANAPC11
170	positive regulation of mitotic sister chromatid separation (GO:1901970)	8/12	0.00195092	0.0617293	0	0	6.42664	40.0988	RB1;ANAPC7;ESPL1;CDC16;NSMCE2;ANAPC5;DLGAP5;ANAPC11
171	positive regulation of mitotic cell cycle phase transition (GO:1901992)	24/58	0.00220356	0.0690547	0	0	2.27142	13.8958	RB1;ANAPC7;UBE2C;CDCA5;RCC2;NSMCE2;PHB2;CDC25B;ANAPC11;ADAM17;CCNB1;TFDP1;RGCC;CCND1;ESPL1;CDK4;CDC16;CDK1;ANAPC5;FBXO5;PLCB1;DTL;DLGAP5;STOX1
172	NIK/NF-kappaB signaling (GO:0038061)	29/74	0.00220811	0.0690547	0	0	2.07442	12.6864	PSMD10;PSMD12;PSMD14;CUL1;MALT1;PSMA7;PSMD6;PSMB4;PSMD7;PSMB5;IRAK1;PSMB2;PSMD5;PSMD3;PSMF1;MAP3K7;TNFSF15;TNFRSF10A;PSMA5;PSMA3;PSMA1;PSMA2;PSMC4;PSME3;PSMC2;REL;CHI3L1;COPS8;CARD14
173	positive regulation of response to DNA damage stimulus (GO:2001022)	23/55	0.00229101	0.0712332	0	0	2.31265	14.058	H2AX;DDX5;TIGAR;PCNA;DHX9;FMR1;EYA3;RNF8;HMGA2;BRCA1;BRCC3;NPAS2;FXR1;BCLAF1;MYC;UBE2N;PMAIP1;ATM;MSX1;ERCC6;EEF1E1;ATR;WRAP53
174	chromatin organization (GO:0006325)	49/142	0.00242444	0.0749488	0	0	1.69783	10.2246	RB1;KDM5A;SETD5;SUV39H2;KDM5C;SUV39H1;SETD7;HMGB2;NUDT5;MYSM1;LOXL2;MYC;MYB;RUVBL1;GATAD1;SOX9;JARID2;HMGN1;SMARCC1;DDX11;ACTL6A;CHD1L;BAZ1B;SAFB;FOXP3;KAT2A;PADI3;TOP1;PADI1;L3MBTL1;HDAC2;SUPT4H1;HDAC8;H3C13;H3C1;MTA2;MORC2;NPM1;CBX3;HMGA2;LRWD1;NPM3;SMARCA4;H1-5;MCM3AP;SNAI1;BRWD1;EZH2;PHF19
175	organelle disassembly (GO:1903008)	16/34	0.00249349	0.0762073	0	0	2.85848	17.134	MCTS1;DYRK3;VCP;PLK5;UBA5;VRK1;MTIF3;ZFAND1;UFM1;KIF5B;RB1CC1;CDK1;DENR;EIF2D;PELO;MRRF
176	regulation of keratinocyte differentiation (GO:0045616)	16/34	0.00249349	0.0762073	0	0	2.85848	17.134	MED1;SERPINB13;CBFB;NCOA3;CTSV;ABCA12;MACROH2A1;ETV4;GRHL2;ZFP36L1;RUNX1;CYP27B1;CTSK;ZBED2;TRIM16;SRSF6
177	purine ribonucleoside monophosphate metabolic process (GO:0009167)	11/20	0.0025493	0.0762451	0	0	3.92859	23.4613	ATIC;IMPDH1;IMPDH2;PPAT;GMPS;AMPD2;ADSS2;HPRT1;PAICS;PFAS;GART
178	regulation of nuclear division (GO:0051783)	11/20	0.0025493	0.0762451	0	0	3.92859	23.4613	CUL9;L3MBTL1;CUL7;BORA;RCC1;NEK2;FBXO5;MKI67;PKMYT1;CDK13;KIF20B
179	nuclear pore complex assembly (GO:0051292)	7/10	0.00255143	0.0762451	0	0	7.49666	44.7633	NDC1;NUP93;AHCTF1;NUP205;NUP107;NUP153;NUP98
180	positive regulation of transcription of nucleolar large rRNA by RNA polymerase I (GO:1901838)	7/10	0.00255143	0.0762451	0	0	7.49666	44.7633	IPPK;DDX11;NCL;MARS1;NOL11;PWP1;SMARCA4
181	mitotic G1 DNA damage checkpoint signaling (GO:0031571)	26/65	0.00261186	0.0776199	0	0	2.14544	12.7604	PCNA;PRKDC;AURKA;CCNB1;CCND1;CHEK2;E2F1;CASP2;E2F4;GTSE1;SOX4;E2F7;E2F8;PRMT1;PLK2;ARID3A;TFDP1;RGCC;CNOT1;CNOT11;CARM1;RFWD3;CDK2;CDK1;ATM;CNOT9
182	positive regulation of acute inflammatory response (GO:0002675)	9/15	0.00287487	0.0845023	0	0	4.82037	28.2076	IL6;IL1B;OSM;C2CD4A;C2CD4B;ADAM8;PARK7;OSMR;PTGS2
183	positive regulation of double-strand break repair via homologous recombination (GO:1905168)	9/15	0.00287487	0.0845023	0	0	4.82037	28.2076	RAD51AP1;MRNIP;PARP1;FUS;TIMELESS;MMS19;FANCB;ERCC6;WRAP53
184	positive regulation of cell cycle G2/M phase transition (GO:1902751)	12/23	0.00294021	0.0854885	0	0	3.50679	20.442	DYRK3;NPM1;CCNB1;ATAD5;CCND1;CDK4;RCC2;CDK1;FBXO5;DTL;STOX1;CDC25B
185	positive regulation of transcription by RNA polymerase I (GO:0045943)	12/23	0.00294021	0.0854885	0	0	3.50679	20.442	IPPK;DDX11;NCL;HEATR1;MARS1;WDR75;NOL11;PWP1;LYAR;WDR43;PHF8;SMARCA4
186	regulation of gene expression, epigenetic (GO:0040029)	31/82	0.00307019	0.0883961	0	0	1.95666	11.3213	CREBZF;DNMT1;KDM1B;DDX21;MACROH2A1;TAF1D;H3C13;IFI16;TAF1B;TAF1A;TASOR;DNMT3B;H3C1;RBBP7;JARID2;MORC2;SF3B1;POLR2K;GLMN;DEK;BAZ1B;KAT2A;MYBBP1A;POLR1A;POLR1B;POLR1C;POLR1F;ERCC6;MPHOSPH8;EZH2;PHF19
187	negative regulation of mitotic cell cycle phase transition (GO:1901991)	34/92	0.00307308	0.0883961	0	0	1.88734	10.9184	RB1;PSMD10;PSMD12;PSMD14;DCUN1D3;CUL1;PSMA7;AURKA;ZFP36L1;PSMD6;PSMB4;PSMD7;PSMB5;PSMB2;PSMD5;PSMD3;FBXO5;PSMF1;BRD7;E2F7;DACT1;CDKN2A;MYO16;PSMA5;PSMA3;RBL1;CDK6;RGCC;PSMA1;PSMA2;CDK4;PSMC4;PSME3;PSMC2
188	leukocyte aggregation (GO:0070486)	6/8	0.00319288	0.0899189	0	0	9.63717	55.3832	SEMA4D;IL1B;BMP7;S100A9;CD44;S100A8
189	mitochondrial DNA replication (GO:0006264)	6/8	0.00319288	0.0899189	0	0	9.63717	55.3832	MGME1;TWNK;DNA2;SSBP1;POLG;TEFM
190	multi-ciliated epithelial cell differentiation (GO:1903251)	6/8	0.00319288	0.0899189	0	0	9.63717	55.3832	PLK4;CCDC78;CEP152;DEUP1;E2F4;CCNO
191	ribosome disassembly (GO:0032790)	6/8	0.00319288	0.0899189	0	0	9.63717	55.3832	MCTS1;DENR;EIF2D;MTIF3;MRRF;PELO
192	regulation of telomere maintenance (GO:0032204)	13/26	0.00322703	0.0904073	0	0	3.21481	18.4408	UPF1;SMG1;USP7;MRE11;XRCC5;HDAC8;SMG5;GNL3;RAD50;MYC;ERCC1;HNRNPD;NBN
193	collagen fibril organization (GO:0030199)	33/89	0.00330085	0.0919962	0	0	1.8971	10.8392	COL18A1;ITGB4;COL11A1;COL12A1;LOXL3;PLOD3;SCX;LAMC2;LOXL2;ADAMTS2;ADAMTS14;SERPINH1;COL10A1;COLGALT1;COL27A1;LUM;P3H1;TGFBR1;COL1A1;COL3A1;COL1A2;LOX;COL5A1;P4HA1;COL7A1;PXDN;COL5A2;COL9A1;NF1;COL6A3;COL8A1;ITGA6;COL9A3
194	negative regulation of mRNA catabolic process (GO:1902373)	14/29	0.00342177	0.0948747	0	0	3.00073	17.0369	FUS;FMR1;SLC11A1;HNRNPU;YBX1;AXIN2;ELAVL1;LARP1;DHX34;E2F1;MEIOC;PKP1;PABPC1;PAIP1
195	DNA damage checkpoint signaling (GO:0000077)	15/32	0.00353865	0.095011	0	0	2.83705	16.0124	H2AX;DONSON;CDC5L;BRIP1;CHEK2;E2F1;MAP3K20;ATM;INTS7;CLSPN;NBN;TP53BP1;ERCC6;CLOCK;ATR
196	regulation of transcription involved in G1/S transition of mitotic cell cycle (GO:0000083)	15/32	0.00353865	0.095011	0	0	2.83705	16.0124	RB1;PCNA;RRM2;CDC6;TYMS;DHFR;POLA1;TFDP1;ORC1;CDK5;CCNE1;E2F1;FBXO5;E2F7;ZPR1
197	keratinocyte differentiation (GO:0030216)	18/41	0.00355454	0.095011	0	0	2.51694	14.1944	FLG;SPRR3;MED1;CSTA;SPRR2G;CDSN;WNT5A;EVPL;EREG;TGM1;SCEL;KRT16;ADAM9;SPRR1A;IVL;SPRR1B;EPHA2;S100A7
198	spliceosomal snRNP assembly (GO:0000387)	17/38	0.00359329	0.095011	0	0	2.6033	14.6532	WDR77;SART3;SNRPD2;SNRPD1;TGS1;CLNS1A;PRPF3;SNRPG;GEMIN5;STRAP;SNRPE;SNRPF;GEMIN8;SNRPC;SRSF10;AAR2;SNRPB
199	microtubule depolymerization (GO:0007019)	10/18	0.00363527	0.095011	0	0	4.01729	22.5654	KIF18A;KIF18B;KIF2A;STMN1;KIF14;KIF24;STMN3;KIF2C;CCSAP;CKAP5
200	regulation of chromosome segregation (GO:0051983)	10/18	0.00363527	0.095011	0	0	4.01729	22.5654	CSNK2A1;CSNK2A2;ZNF207;KIF2C;CDC6;SMC6;MKI67;PUM1;BUB1;RAD18
201	regulation of telomerase RNA localization to Cajal body (GO:1904872)	10/18	0.00363527	0.095011	0	0	4.01729	22.5654	CCT3;CCT6A;CCT2;DKC1;RUVBL1;TCP1;CCT8;CCT7;CCT5;CCT4
202	centromeric sister chromatid cohesion (GO:0070601)	5/6	0.00363865	0.095011	0	0	16.0596	90.1931	NAA50;SGO1;BOD1;BUB1B;BUB1
203	maintenance of DNA methylation (GO:0010216)	5/6	0.00363865	0.095011	0	0	16.0596	90.1931	HELLS;DNMT1;USP7;UHRF2;UHRF1
204	purine nucleobase biosynthetic process (GO:0009113)	5/6	0.00363865	0.095011	0	0	16.0596	90.1931	PRPS1;SHMT2;GMPS;GART;PAICS
205	regulation of tooth mineralization (GO:0070170)	5/6	0.00363865	0.095011	0	0	16.0596	90.1931	TFAP2A;BCOR;AMELX;ASPN;MMP20
206	transcription-dependent tethering of RNA polymerase II gene DNA at nuclear periphery (GO:0000972)	5/6	0.00363865	0.095011	0	0	16.0596	90.1931	PCID2;NUP107;NUP133;NUP155;RAE1
207	epidermis development (GO:0008544)	31/83	0.00380312	0.0988259	0	0	1.91891	10.692	SPRR3;HDAC2;SPRR2G;CALML5;CRABP2;LAMC2;YBX1;EVPL;KRT85;KLK7;NTF4;CASP14;SCEL;CCN2;SPRR2D;KRTDAP;WNT10A;CDSN;GRHL3;KRT32;KRT5;GRHL2;EDAR;FLG2;COL7A1;KRT15;GJB5;SPRR1A;SPRR1B;S100A7;ZNF750
208	negative regulation of cell cycle G2/M phase transition (GO:1902750)	23/57	0.00394841	0.101935	0	0	2.17632	12.0447	PSMD10;PSMD12;PSMD14;CUL1;MACROH2A1;PSMA7;AURKA;PSMA5;PSMD6;PSMA3;PSMB4;PSMD7;PSMB5;PSMA1;PSMB2;PSMD5;PSMA2;PSMC4;PSME3;PSMD3;PSMC2;PSMF1;ATF5
209	kidney development (GO:0001822)	27/70	0.0039956	0.101935	0	0	2.0206	11.1589	ROBO2;CYP4A22;PCSK9;LRP4;SHH;HYAL2;CTSH;HAS2;CEP290;SOX4;STRA6;TFAP2A;C1GALT1;PROX1;SULF1;BMP7;TGFBR1;AGT;SULF2;VEGFA;BMP4;IFT88;CENPF;PAX8;WT1;NF1;REN
210	endonucleolytic cleavage of tricistronic rRNA transcript (SSU-rRNA, 5.8S rRNA, LSU-rRNA) (GO:0000479)	8/13	0.00401751	0.101935	0	0	5.14098	28.3633	ABT1;RCL1;TBL3;BMS1;RPP40;RRS1;UTP20;RPS21
211	kinetochore organization (GO:0051383)	8/13	0.00401751	0.101935	0	0	5.14098	28.3633	CENPE;CENPF;CENPW;CENPH;NUF2;CENPA;NDC80;DLGAP5
212	ribosomal subunit export from nucleus (GO:0000054)	8/13	0.00401751	0.101935	0	0	5.14098	28.3633	LTV1;NPM1;LSG1;XPO1;RRS1;NMD3;ABCE1;RAN
213	regulation of cellular amino acid metabolic process (GO:0006521)	22/54	0.00414929	0.104784	0	0	2.21163	12.1304	PSMD10;NQO1;PSMD12;PSMD14;ODC1;PSMA7;AZIN1;PSMA5;PSMD6;PSMA3;PSMB4;PSMD7;PSMB5;PSMA1;PSMB2;PSMD5;PSMA2;PSMC4;PSME3;PSMD3;PSMC2;PSMF1
214	histone H4 acetylation (GO:0043967)	20/48	0.00453342	0.11395	0	0	2.29743	12.3976	MEAF6;PHF20;TRRAP;LEF1;ACTL6A;JADE3;YEATS4;BRCA2;MSL1;ZZZ3;KANSL2;MORF4L2;RUVBL1;HAT1;BEND3;EP400;WDR5;BRD8;TRIM16;OGT
215	regulation of phosphorylation (GO:0042325)	43/125	0.00458282	0.114656	0	0	1.68887	9.09533	ANKLE2;NUP205;POM121;NUP107;NUP188;MCM7;PRKAG1;NLRC5;NUP160;SOCS1;POM121C;KCTD20;NUP85;NUP42;NUP62;NUP43;RAE1;BARD1;LYN;NDC1;SEC13;NUP210;NUP155;NUP133;CDKN2A;PTGES3;GLMN;FN1;NUP153;INHBA;BMP7;PTK2;EREG;NUP93;BMP4;NUP50;NUP35;PHIP;ITGA6;NUP98;OGT;NUP58;NUP37
216	nuclear-transcribed mRNA catabolic process (GO:0000956)	56/171	0.00461837	0.11501	0	0	1.56923	8.43888	RPL30;SMG1;RPL31;EIF4A3;PPP2R2A;CASC3;SMG7;TENT4B;SMG5;RPL7;RPL7A;MAGOH;ZC3H12A;PELO;RPL39;RPS13;UPF1;RPS7;NCBP1;NCBP2;RPL23;PATL1;XRN2;ETF1;PABPC1;DDX5;RBM8A;RPL10;GSPT2;GSPT1;ZFP36L1;HELZ2;EXOSC7;EXOSC5;DHX34;ERI1;EXOSC9;EXOSC8;POLR2D;POLR2G;RPS2;DCPS;RPL19;UPF3B;RPL23A;MAGOHB;PAN2;RPS25;PAN3;CNOT1;CNOT11;ATM;RNPS1;EIF3E;CNOT9;RPS21
217	endoderm formation (GO:0001706)	16/36	0.00505751	0.125366	0	0	2.5723	13.5994	DUSP4;DUSP2;ITGB5;COL11A1;MMP2;COL12A1;FN1;HMGA2;LAMB1;INHBA;MMP9;MMP14;COL7A1;TBX20;COL8A1;ITGAV
218	extracellular matrix organization (GO:0030198)	91/300	0.0051239	0.126429	0	0	1.40487	7.40904	COL18A1;SPARC;ITGB5;ITGB4;COL12A1;SERPINE1;LOXL3;SCX;PLOD3;DMP1;LAMC2;ICAM5;CTSV;ICAM1;MMP20;LOXL2;COMP;ADAMTS2;MMP24;IBSP;CTSK;ADAMTSL2;SH3PXD2B;ITGAX;COL10A1;ITGB8;ITGAV;TIMP1;COLGALT1;ADAMTS6;ADAMTS7;POSTN;COL27A1;MMP7;MMP1;ITGA2;MMP2;MMP3;BGN;P3H1;MMP9;MMP10;TGFBR1;MMP12;BCAN;MMP14;VCAN;MMP13;LOX;PXDN;ADAM12;MATN1;COL8A1;COL6A3;ADAM8;ITGA6;CD47;CD44;MATN3;FBN2;COL11A1;HTRA1;NOXO1;ADAMTS12;KLK…
219	nuclear transport (GO:0051169)	9/16	0.0051931	0.126971	0	0	4.13147	21.7333	NPM1;NUP205;NXT1;XPO1;ANP32A;HMGA1;NUTF2;BANF1;NUP98
220	positive regulation of collagen biosynthetic process (GO:0032967)	9/16	0.0051931	0.126971	0	0	4.13147	21.7333	BMP4;HDAC2;RGCC;F2R;SCX;SUCO;F2;AMELX;RUNX1
221	regulation of cell cycle G2/M phase transition (GO:1902749)	31/85	0.00571817	0.139177	0	0	1.84759	9.54116	CEP57;DYRK3;CETN2;KIF14;HMMR;MACROH2A1;AURKA;CEP250;NEK2;CEP290;GTSE1;YWHAG;PLK4;HSP90AA1;NPM1;ATAD5;ODF2;CEP152;HAUS6;TUBG1;USP17L2;CKAP5;HAUS2;TPX2;CENPF;CENPJ;CDK2;CDK1;ATF5;MAPRE1;CEP43
222	mitotic cytokinesis (GO:0000281)	20/49	0.00597586	0.144794	0	0	2.21806	11.3565	CUL7;RTKN;CKAP2;KIF23;CENPA;CIT;ANLN;SPAST;ESPL1;RACGAP1;INCENP;RASA1;KIF4A;STMN1;NUSAP1;EFHC1;UNC119;KIF20A;ECT2;CEP55
223	regulation of cyclin-dependent protein serine/threonine kinase activity (GO:0000079)	30/82	0.00616177	0.148628	0	0	1.85661	9.44903	PSMD10;BLM;CCNJ;CCNH;CCNF;BCCIP;PKMYT1;IPO7;IPO5;CCNB2;CCNB1;CCND1;CDK5RAP1;HEXIM2;CDKN2A;PROX1;CDC6;GTPBP4;CCNA2;ADAM17;PSRC1;RGCC;TFAP4;CCNE2;CCNE1;SPDYA;MNAT1;CCNP;CCNO;CDKN3
224	regulation of telomerase activity (GO:0051972)	19/46	0.00626019	0.150328	0	0	2.26306	11.4817	CCT2;HSP90AA1;HSP90AB1;TNKS;XRCC5;PTGES3;GRHL2;HMBOX1;DKC1;MYC;TCP1;CTNNB1;POT1;NEK2;ATM;MAPKAPK5;PRKCQ;CCT4;WRAP53
225	regulation of signal transduction by p53 class mediator (GO:1901796)	51/156	0.00688098	0.164501	0	0	1.5646	7.79012	MRE11;TP53RK;PHF20;PAK1IP1;PRKAG1;CHD4;BRCA1;EXO1;PPP1R13L;CHEK2;NBN;TOPBP1;SUPT16H;USP7;RFC3;RFC4;CSNK2A1;RMI1;RPL23;CSNK2A2;MAPKAPK5;DNA2;L3MBTL1;BLM;HDAC2;RNF34;MEAF6;NOP2;RPF2;AURKA;BRIP1;RRS1;SMYD2;RBBP7;BRD7;MTA2;TAF9B;BARD1;SSRP1;TPX2;BOP1;RAD50;CDK5;CDK2;CDK1;TAF4B;ATM;RAD9B;TAF2;ATR;TAF1
226	DNA damage response, signal transduction by p53 class mediator resulting in cell cycle arrest (GO:0006977)	22/56	0.00691693	0.164629	0	0	2.08126	10.3517	PCNA;PRMT1;PLK2;ARID3A;AURKA;CCNB1;TFDP1;RGCC;CNOT1;CNOT11;CHEK2;CARM1;E2F1;CDK1;CASP2;ATM;E2F4;GTSE1;CNOT9;SOX4;E2F7;E2F8
227	ribosomal large subunit assembly (GO:0000027)	12/25	0.00698689	0.165562	0	0	2.96689	14.7268	BOP1;TRAF7;RPL10;FASTKD2;NOP2;RRS1;BRIX1;RPL23A;RPF2;RSL24D1;MDN1;NLE1
228	histone mRNA metabolic process (GO:0008334)	13/28	0.00715902	0.168896	0	0	2.78581	13.7602	SLBP;ZNF473;UPF1;SSB;NCBP1;NCBP2;TENT4B;ERI1;SNRPG;ATM;SNRPE;SNRPF;SNRPB
229	regulation of cellular senescence (GO:2000772)	14/31	0.0071927	0.16895	0	0	2.64736	13.0639	PNPT1;CDKN2A;NEK6;HMGA1;CGAS;HMGA2;YBX1;VASH1;RSL1D1;CDK6;RBL1;TERT;FBXO5;EEF1E1
230	positive regulation of translation (GO:0045727)	35/100	0.00731057	0.170972	0	0	1.73319	8.52459	TRUB2;CDC123;DHX9;PRKDC;FASTKD2;FMR1;EIF4A3;EIF5A2;RMND1;NAT10;ELAVL1;FXR1;RBM3;BOLL;LARP1;C1QBP;POLR2D;METTL5;POLR2G;SOX4;NPM1;YTHDF1;MRPS27;TRMT10C;PCIF1;UPF3B;LARP4;RPUSD4;IL6;EIF2S3;PKM;AGO2;HNRNPD;EIF3E;EIF3D
231	regulation of transcription of nucleolar large rRNA by RNA polymerase I (GO:1901836)	8/14	0.00743234	0.173067	0	0	4.28387	20.9991	IPPK;DDX11;NCL;MARS1;NOL11;MACROH2A1;PWP1;SMARCA4
232	DNA topological change (GO:0006265)	6/9	0.00765083	0.176626	0	0	6.42436	31.3055	TOP2A;ERCC3;TOP1MT;HMGB2;HMGB1;TOP1
233	protein K6-linked ubiquitination (GO:0085020)	6/9	0.00765083	0.176626	0	0	6.42436	31.3055	BARD1;UBE2D4;UBE2S;UBE2T;RNF6;BRCA1
234	regulation of mRNA splicing, via spliceosome (GO:0048024)	32/90	0.0077479	0.178102	0	0	1.77557	8.62986	RBM25;DDX5;RBM8A;FMR1;CELF3;HNRNPU;RBM3;FXR1;PTBP1;PUF60;U2AF2;C1QBP;TRA2B;MAGOH;TRA2A;SAP18;HNRNPA1;SRSF10;RBM39;TIA1;NCBP1;SRPK1;HNRNPL;HNRNPK;NCL;SRSF3;RNPS1;NUP98;SRSF6;SRSF7;RBMX;SRSF9
235	interleukin-1-mediated signaling pathway (GO:0070498)	33/94	0.00857058	0.195344	0	0	1.74103	8.28629	PSMD10;IL1RN;PSMD12;PSMD14;CUL1;NOD1;IL1RAP;PSMA7;PSMD6;PSMB4;PSMD7;PSMB5;IRAK1;PSMB2;PSMD5;IRAK2;PSMD3;PSMF1;MAP3K7;RIPK2;PSMA5;IL1A;PSMA3;PSMA1;PSMA2;PSMC4;IL1B;PSME3;PSMC2;UBE2N;TAB3;PLCB1;SQSTM1
236	negative regulation of cellular protein metabolic process (GO:0032269)	33/94	0.00857058	0.195344	0	0	1.74103	8.28629	CSTB;CSTA;SERPINE2;FMR1;EIF4A3;YBX1;MALSU1;TYMS;ATRAID;MRPL13;FXR1;SYNCRIP;LARP1;ENC1;IGF2BP1;IGF2BP3;IGF2BP2;SERPINB3;PCIF1;EIF2AK2;GZMB;F2;PUS7;DHFR;ILF3;CDK5;EPRS1;CNOT1;NCL;CAPRIN1;CALR;GAPDH;CNOT9
237	positive regulation of collagen metabolic process (GO:0010714)	9/17	0.00872916	0.198119	0	0	3.6148	17.1381	BMP4;HDAC2;RGCC;F2R;SCX;SUCO;F2;AMELX;RUNX1
238	renal system development (GO:0072001)	22/57	0.00878286	0.1985	0	0	2.02166	9.57247	TFAP2A;STAT1;CYP4A22;C1GALT1;PCSK9;LRP4;PROX1;SULF1;TGFBR1;AGT;SULF2;VEGFA;BMP4;IFT88;CENPF;PAX8;WT1;HYAL2;HAS2;REN;CEP290;STRA6
239	import into cell (GO:0098657)	17/41	0.00904916	0.203663	0	0	2.27744	10.7155	SLC12A4;SLC11A2;SLC6A14;SLC1A3;LRP2;SLC6A20;SLC1A7;SLC7A1;SLC5A6;SLC6A6;SLC7A5;TSPO2;SLC7A8;SLC29A1;SLC12A7;LRRC8E;SLC19A1
240	DNA damage response, signal transduction by p53 class mediator (GO:0030330)	27/74	0.00942655	0.211099	0	0	1.84815	8.62017	PCNA;USP10;FOXM1;AURKA;CCNB1;CHEK2;MYO6;E2F1;CASP2;NBN;E2F4;GTSE1;SOX4;E2F7;E2F8;PRMT1;PLK2;ARID3A;TFDP1;RGCC;TFAP4;CNOT1;CNOT11;CARM1;CDK1;ATM;CNOT9
241	nucleotide-excision repair (GO:0006289)	36/105	0.00945803	0.211099	0	0	1.67928	7.82693	PCNA;CCNH;CETN2;COPS7B;BRCA2;POLB;BRIP1;SLX4;POLR2D;POLR2G;POLR2J;POLR2K;HMGN1;USP7;RFC3;RFC4;LIG1;PARP1;USP45;XRCC1;FANCC;CHD1L;GTF2H3;RAD23B;DDB1;CUL4A;POLA1;COPS5;ERCC3;ERCC1;ERCC2;MMS19;ERCC6;COPS8;MNAT1;CUL4B
242	positive regulation of epidermal cell differentiation (GO:0045606)	10/20	0.00955766	0.212441	0	0	3.21341	14.9437	BMP4;SULT2B1;MED1;CYP27B1;SFRP4;NCOA3;ZBED2;TRIM16;ETV4;MACROH2A1
243	cellular response to interleukin-1 (GO:0071347)	50/155	0.0097577	0.212531	0	0	1.53359	7.10007	IL1RN;CXCL8;IL1RAP;PSMD6;PSMD7;PSMD5;HYAL2;PSMD3;ZC3H12A;SOX9;MAP3K7;ADAMTS7;UPF1;RIPK2;PSMA5;IL1A;PSMA3;PSMA1;PSMA2;PSME3;IL1B;CD47;PLCB1;SQSTM1;PSMD10;PSMD12;CCL3L1;PSMD14;USP10;CUL1;NOD1;ADAMTS12;PSMA7;PSMB4;PSMB5;IRAK1;PSMB2;IRAK2;CCL3;HAS2;PSMF1;CCL18;CCL24;CCL20;PSMC4;PSMC2;UBE2N;TAB3;RBMX;CCL26
[truncated: 5,136 more rows]

## Sheet: Table S5 (Molecular function)
Supplementary Table S5. GO terms identified in enrichment analysis for upregulated genes (Molecular function)
	Term	Overlap	P.value	Adjusted.P.value	Old.P.value	Old.Adjusted.P.value	Odds.Ratio	Combined.Score	Genes
[truncated: 1,094 more rows]

## Sheet: Table S5 (Cellular component)
Supplementary Table S5. GO terms identified in enrichment analysis for upregulated genes (Cellular component)
	Term	Overlap	P.value	Adjusted.P.value	Old.P.value	Old.Adjusted.P.value	Odds.Ratio	Combined.Score	Genes
[truncated: 434 more rows]

## Sheet: Table S6 (Downregulated)
Supplementary Table S6. KEGG Pathway Enrichment Analysis for Downregulated Genes
[truncated: 190 more rows]

[truncated: 4 more sheets: Table S6 (Upregulated), Table S7 (Co-Expression matrix), Table S7 (p.value), Table S8]
